# Supplementary material for: Use of a Network-Based Method to Identify Latent Genes Associated with Hearing Loss in Children
Source: Front Cell Dev Biol. 2021 Nov 29;9:783500. doi: 10.3389/fcell.2021.783500 (PMC8667072; doi:10.3389/fcell.2021.783500)
Supplement: Supplementary file 1 [file Table2.XLSX]

## Sheet: Sheet1
Index	Gene
1	A2ML1
2	TNF
3	RSPH4A
4	IL6
5	MUC5AC
6	IL10
7	IL1B
8	FBXO11
9	RPL38
10	TGIF1
11	BPIFA1
12	MUC4
13	SH3PXD2B
14	CBY1
15	FGFR1
16	IDUA
17	SCGB1A1
18	IL1A
19	TP73
20	SALL4
21	PHEX
22	ENPP1
23	NOS2
24	NF2
25	NAGLU
26	MUC1
27	BTC
28	TBX1
29	LMNA
30	MECOM
31	EYA4
32	DNAH5
33	CTSL
34	CTSK
35	CTSB
36	EDARADD
37	CAT
38	SCN2B
39	E2F4
40	CXCR4
41	CLCN7
42	STX17-AS1
43	TNFSF11
44	BTK
45	CD3D
46	RAG2
47	PRX
48	NCF2
49	RAG1
50	CD3E
51	NBN
52	NSD1
53	DCLRE1C
54	SLC2A1
55	NCF1
56	PNP
57	TLK2
58	CD247
59	CCDC47
60	NCF4
61	RPGR
62	TCIRG1
63	IL2RG
64	ALMS1
65	WAS
66	PTPRC
67	CYBC1
68	CCDC39
69	SNX10
70	IKBKB
71	DNAAF3
72	RNF168
73	IL7R
74	NIPBL
75	CYBB
76	CYBA
77	FGFR3
78	MBL2
79	TLR2
80	TLR4
81	CD14
82	MCPH1
83	CASP3
84	DUSP1
85	MBL3P
86	DEFB4B
87	PYCARD
88	DHRS2
89	TLR9
90	STS
91	COPD
92	DEFB4A
93	MPO
94	MUC5B
95	S100A8
96	GALNT14
97	VEGFA
98	TLR5
99	S100A1
100	CASP9
101	VPS51
102	C7
103	CCR2
104	CASP1
105	S100A12
106	S100B
107	SFTPA1
108	SLC11A1
109	SLC25A21
110	PORCN
111	BPI
112	ITFG1
113	CD44
114	METTL8
115	CCL3
116	CCL2
117	SFTPA2
118	S100A9
119	RAC1
120	KAT5
121	FLVCR1
122	TRAP
123	AQP8
124	IFNG
125	IL2
126	IL5
127	IL6R
128	CXCL8
129	AQP1
130	ITGA5
131	ITGAL
132	ITGAM
133	ABO
134	TIPRL
135	SMC2
136	ADAMTS13
137	NISCH
138	H3P5
139	COL2A1
140	CRYGC
141	JAG1
142	ATN1
143	ELANE
144	CRYGEP
145	AKT1
146	FUT2
147	ITGB2
148	LIMK1
149	PAX9
150	PIK3CA
151	PIK3CB
152	PIK3CD
153	PIK3CG
154	PIP
155	PACC1
156	PPP2R2D
157	POLE4
158	PTEN
159	MIR146B
160	CFAP97
161	PAK1
162	SERPINE1
163	MIR146A
164	CD46
165	MEFV
166	MIF
167	MMP2
168	MMP8
169	MMP9
170	CAPN14
171	MUC2
172	KRT5
173	NT5E
174	OPHN1
175	POLD4
