# Supplementary material for: Use of a Network-Based Method to Identify Latent Genes Associated with Hearing Loss in Children
Source: Front Cell Dev Biol. 2021 Nov 29;9:783500. doi: 10.3389/fcell.2021.783500 (PMC8667072; doi:10.3389/fcell.2021.783500)
Supplement: Supplementary file 2 [file Table3.XLSX]

## Sheet: Sheet1
Ensembl ID	Probability	Z-score	MAS	MFS
ENSP00000354950	0.00044407	24.107	985	0.785625
ENSP00000401513	0.00037407	23.9294	568	0.690948
ENSP00000367059	0.00024578	23.0314	857	0.862317
ENSP00000265944	0.00039627	22.9641	933	0.88194
ENSP00000382670	0.00039155	21.7016	662	0.675139
ENSP00000363840	0.00033658	20.804	689	0.757572
ENSP00000387100	0.00029954	18.6629	513	0.632433
ENSP00000304286	0.00024903	18.482	981	0
ENSP00000354623	0.00027846	18.3472	986	0.680804
ENSP00000305742	0.00022496	16.2732	581	0.438451
ENSP00000364271	0.00042974	16.2288	720	0.761254
ENSP00000384312	0.00024643	16.0793	418	0.612232
ENSP00000342267	0.00014684	14.2981	508	0.245361
ENSP00000376432	0.00021187	13.8101	823	0.657782
ENSP00000373610	0.00027151	12.7553	504	0.54578
ENSP00000362460	0.00031717	11.4136	811	0.601624
ENSP00000347324	0.0001967	10.988	414	0.301104
ENSP00000216361	0.00024926	10.8804	624	0.523992
ENSP00000416037	0.00025926	10.8596	471	0.614044
ENSP00000358430	0.0002153	10.8592	581	0.560238
ENSP00000319254	0.00034446	10.6929	681	0.548542
ENSP00000262461	0.00014781	10.3755	901	0.515192
ENSP00000370381	0.00017024	9.73105	825	0.501962
ENSP00000263980	0.00015085	9.63037	562	0.700659
ENSP00000402152	0.00013006	9.04719	770	0.468631
ENSP00000400895	0.00019025	8.51384	508	0.418303
ENSP00000349588	0.00011627	8.04582	921	0.977809
ENSP00000251287	8.5756e-05	8.03957	948	0.784234
ENSP00000199280	0.00012337	8.02239	915	0.437586
ENSP00000302216	0.00013068	7.9692	654	0.965084
ENSP00000285379	0.00019193	7.80611	897	0.884302
ENSP00000295736	0.00010525	7.75487	743	0.500528
ENSP00000252321	0.00013674	7.67885	940	0.827096
ENSP00000405812	0.00010656	7.41729	772	0.57733
ENSP00000242104	6.9559e-05	7.35625	838	0
ENSP00000226760	0.00019248	7.29794	585	0.402327
ENSP00000243457	0.00011184	7.29137	829	0.80099
ENSP00000332771	0.00016819	6.78084	889	0.936946
ENSP00000321987	0.00016677	6.77701	505	0.330769
ENSP00000381565	0.0001397	6.67055	495	0.667433
ENSP00000216200	0.00012644	6.57356	580	0.976818
ENSP00000420040	8.5353e-05	6.49972	922	0.643922
ENSP00000438262	0.00018059	6.30204	895	0.67421
ENSP00000358802	0.00011043	6.28617	930	0.808048
ENSP00000297282	9.1433e-05	6.26558	653	0.343179
ENSP00000320076	0.00011507	6.20172	997	0
ENSP00000304783	0.00016158	6.17553	718	0.561216
ENSP00000295269	6.7848e-05	6.15974	498	0.480626
ENSP00000345055	0.00010458	6.06406	960	0.910932
ENSP00000370270	0.00011744	6.00128	901	0.947158
ENSP00000385806	0.0001087	6.00026	902	0.755764
ENSP00000280684	9.5587e-05	5.98382	922	0
ENSP00000384582	0.00011587	5.98305	758	0
ENSP00000261917	8.5094e-05	5.94478	761	0.745629
ENSP00000360806	0.00011186	5.92825	928	0.842898
ENSP00000358784	0.00010814	5.80217	922	0.806697
ENSP00000262186	0.00014378	5.70716	994	0.836327
ENSP00000265969	0.00011209	5.63841	927	0.832982
ENSP00000333496	0.000122	5.53944	929	0.83229
ENSP00000393557	8.7801e-05	5.50728	730	0.530832
ENSP00000262269	0.00019909	5.46557	768	0.846913
ENSP00000319591	0.00011726	5.45873	929	0.849336
ENSP00000405600	8.5434e-05	5.3868	949	0.525392
ENSP00000264938	0.00011315	5.3722	942	0.572934
ENSP00000434241	9.0402e-05	5.3691	924	0.816311
ENSP00000265310	0.00010431	5.36695	609	0.56801
ENSP00000339867	8.8083e-05	5.35976	580	0.655053
ENSP00000249598	7.4216e-05	5.27913	372	0
ENSP00000347294	0.00011079	5.26959	756	0.864498
ENSP00000281537	0.00020674	5.24928	897	0.822515
ENSP00000328511	0.00010969	5.24552	925	0.843078
ENSP00000300061	0.00010122	5.23547	409	0.646199
ENSP00000420194	0.00012392	5.22333	929	0.81549
ENSP00000367323	9.3732e-05	5.20289	940	0.644805
ENSP00000328968	0.00012095	5.19321	917	0.846829
ENSP00000440045	0.00011124	5.18371	711	0.976937
ENSP00000324775	0.00031288	5.12421	746	0.690625
ENSP00000396259	0.00011325	5.08052	947	0.987661
ENSP00000358786	9.0245e-05	5.06108	916	0.812908
ENSP00000371985	0.00011838	5.04596	926	0.811257
ENSP00000359234	0.00011925	5.02439	912	0.504842
ENSP00000341390	7.6833e-05	5.02166	488	0.753649
ENSP00000272190	0.00011081	5.00075	587	0.869034
ENSP00000333363	0.00020477	4.9252	723	0.7889
ENSP00000260653	7.6611e-05	4.92359	938	0.973251
ENSP00000382323	0.00014016	4.90962	753	0.40136
ENSP00000357068	0.00016277	4.89413	657	0.685246
ENSP00000315654	8.7009e-05	4.7774	914	0.815874
ENSP00000344871	7.8991e-05	4.7486	908	0.766585
ENSP00000307508	9.9437e-05	4.72472	524	0.976817
ENSP00000219599	9.5592e-05	4.71816	641	0.182021
ENSP00000257981	8.1413e-05	4.67302	940	0.622825
ENSP00000233969	6.8948e-05	4.65032	518	0.563726
ENSP00000262623	9.4762e-05	4.63131	485	0.640784
ENSP00000295101	6.6021e-05	4.61333	561	0.712738
ENSP00000355001	6.3884e-05	4.60835	580	0.944744
ENSP00000221444	8.3569e-05	4.60514	912	0.790268
ENSP00000369399	7.2676e-05	4.55003	426	0.50389
ENSP00000379823	0.00010778	4.53796	900	0.680411
ENSP00000367787	7.3543e-05	4.5347	313	0.729146
ENSP00000305824	8.7474e-05	4.52255	917	0.676635
ENSP00000277120	8.0488e-05	4.49879	996	0.854066
ENSP00000307342	6.9388e-05	4.49555	750	0.753366
ENSP00000287042	7.6544e-05	4.48888	908	0.59527
ENSP00000271751	0.00010664	4.44982	959	0.690443
ENSP00000419952	9.3529e-05	4.42992	940	0.711848
ENSP00000383199	0.00010533	4.42567	946	0.669186
ENSP00000304127	8.0807e-05	4.42224	917	0.785305
ENSP00000414303	0.00012649	4.39056	908	0.881565
ENSP00000294702	6.1704e-05	4.3727	751	0.976525
ENSP00000027335	0.00012724	4.36544	591	0.870556
ENSP00000378485	6.7457e-05	4.35886	986	0.984681
ENSP00000273063	8.4983e-05	4.35521	676	0.447876
ENSP00000314520	0.00012251	4.29738	926	0.84105
ENSP00000295082	7.5908e-05	4.29207	919	0.723612
ENSP00000296387	0.00014854	4.23942	812	0.621934
ENSP00000346534	7.7328e-05	4.19911	704	0.76494
ENSP00000240662	4.5472e-05	4.14582	484	0.744373
ENSP00000310557	0.00010223	4.11176	965	0.862936
ENSP00000003084	0.00016328	4.0606	912	0.663884
ENSP00000329170	6.9686e-05	4.05693	956	0.966303
ENSP00000328813	7.4026e-05	4.03201	943	0.628158
ENSP00000312129	8.1021e-05	4.02604	916	0.79745
ENSP00000328973	0.00032552	4.02177	817	0
ENSP00000374467	8.0954e-05	4.00125	499	0.626971
ENSP00000261173	7.4844e-05	4.0009	665	0.998176
ENSP00000353362	7.5006e-05	3.99588	507	0.781309
ENSP00000345708	7.1659e-05	3.99249	642	0.727837
ENSP00000430846	8.3189e-05	3.9692	919	0.745661
ENSP00000302719	8.0736e-05	3.96873	931	0.65466
ENSP00000295600	7.1803e-05	3.95589	985	0
ENSP00000262418	7.8698e-05	3.89875	657	0.426006
ENSP00000352358	8.4593e-05	3.87239	586	0.543308
ENSP00000370410	0.00012668	3.83492	877	0.564706
ENSP00000267101	0.00011219	3.82156	793	0.944564
ENSP00000331902	9.2227e-05	3.80431	903	0.680365
ENSP00000294818	7.6424e-05	3.79818	760	0.562004
ENSP00000355533	8.5787e-05	3.79545	990	0.858282
ENSP00000286809	0.00013249	3.78507	813	0
ENSP00000320239	6.5387e-05	3.76511	408	0.609154
ENSP00000253856	8.1353e-05	3.74378	710	0.457567
ENSP00000258317	7.4443e-05	3.71933	743	0.416901
ENSP00000360200	0.00012146	3.70774	834	0.628457
ENSP00000262968	0.00012759	3.68792	896	0
ENSP00000271348	0.00011026	3.68691	905	0
ENSP00000218548	8.106e-05	3.67256	469	0.670583
ENSP00000321427	8.1848e-05	3.6291	956	0.686608
ENSP00000295731	8.7011e-05	3.62865	875	0.977677
ENSP00000386306	5.5082e-05	3.62676	481	0.743331
ENSP00000361173	6.8914e-05	3.61866	743	0
ENSP00000357130	7.7373e-05	3.60502	916	0
ENSP00000360626	8.9759e-05	3.5668	913	0.642364
ENSP00000331727	8.044e-05	3.56351	934	0.593595
ENSP00000350310	8.1257e-05	3.551	669	0.998351
ENSP00000352527	5.3669e-05	3.53787	444	0.72973
ENSP00000236826	7.2393e-05	3.52517	908	0.872073
ENSP00000358511	7.5305e-05	3.50455	459	0.803962
ENSP00000325663	4.0426e-05	3.48065	388	0.956868
ENSP00000264661	6.802e-05	3.46951	927	0.628303
ENSP00000329158	9.7935e-05	3.45289	811	0.574206
ENSP00000353292	9.0711e-05	3.44255	803	0.604184
ENSP00000265113	7.0441e-05	3.41789	500	0.587978
ENSP00000264734	0.00014892	3.41619	988	0.547395
ENSP00000339960	6.5783e-05	3.39141	582	0.686201
ENSP00000280772	8.0326e-05	3.37981	917	0.979033
ENSP00000283228	0.00012611	3.37306	686	0.560418
ENSP00000363804	7.9605e-05	3.36669	814	0.974972
ENSP00000359114	7.8989e-05	3.3475	920	0.729881
ENSP00000292476	6.5802e-05	3.34314	610	0.434134
ENSP00000381240	5.904e-05	3.33606	636	0
ENSP00000194130	5.3235e-05	3.30535	566	0.376299
ENSP00000220809	8.7468e-05	3.30489	758	0.698402
ENSP00000370571	7.3044e-05	3.28355	502	0.851992
ENSP00000352608	7.446e-05	3.27857	967	0.764347
ENSP00000463533	9.1628e-05	3.27642	956	0.657743
ENSP00000286808	0.00013064	3.24991	904	0.578745
ENSP00000372654	6.0863e-05	3.2313	864	0.53614
ENSP00000345873	6.5046e-05	3.22508	370	0.5513
ENSP00000337459	0.00010224	3.22345	908	0.841121
ENSP00000373298	6.4023e-05	3.21833	538	0.643269
ENSP00000300900	6.5718e-05	3.21343	342	0.453575
ENSP00000363377	5.7877e-05	3.20048	610	0
ENSP00000297404	7.2029e-05	3.20028	916	0.725687
ENSP00000064724	0.00013255	3.19632	833	0.495978
ENSP00000334198	6.5062e-05	3.19595	931	0.791598
ENSP00000216181	8.6881e-05	3.19411	753	0.786171
ENSP00000347379	7.5044e-05	3.19244	580	0.814302
ENSP00000304169	7.2368e-05	3.18832	863	0
ENSP00000369647	8.0406e-05	3.15583	951	0.751722
ENSP00000282561	9.8137e-05	3.13032	753	0.865319
ENSP00000410083	7.6292e-05	3.12508	954	0.449757
ENSP00000257627	4.2196e-05	3.11646	809	0
ENSP00000390600	5.6832e-05	3.09509	807	0.709649
ENSP00000261448	5.7333e-05	3.07	568	0.624205
ENSP00000353072	6.1722e-05	3.06415	674	0.97901
ENSP00000297261	0.00014421	3.04927	995	0
ENSP00000345751	7.5257e-05	3.02129	586	0.474811
ENSP00000245451	0.00011647	3.01139	962	0
ENSP00000342307	7.1642e-05	2.99723	905	0
ENSP00000263043	5.3838e-05	2.9866	394	0.673607
ENSP00000378920	7.154e-05	2.96265	568	0.651251
ENSP00000370373	5.3942e-05	2.9566	470	0.644865
ENSP00000450527	4.5144e-05	2.95258	523	0.944911
ENSP00000302251	4.0317e-05	2.93963	502	0.972709
ENSP00000356832	8.415e-05	2.93529	893	0.974562
ENSP00000261681	6.8412e-05	2.9155	563	0.425301
ENSP00000293255	4.3976e-05	2.91522	443	0.97148
ENSP00000354130	7.6164e-05	2.90795	995	0.969064
ENSP00000317580	7.548e-05	2.90237	705	0.970751
ENSP00000343339	4.4233e-05	2.88937	610	0.4776
ENSP00000395498	5.7035e-05	2.8793	585	0.977952
ENSP00000228251	5.6704e-05	2.86771	559	0.701934
ENSP00000379866	7.7477e-05	2.86208	900	0.707167
ENSP00000361512	5.6872e-05	2.85474	442	0.73199
ENSP00000311825	8.6195e-05	2.8541	607	0.891005
ENSP00000356236	6.7243e-05	2.85293	681	0.330618
ENSP00000354575	4.9247e-05	2.84757	358	0.199346
ENSP00000351732	0.00011718	2.84558	512	0.530369
ENSP00000398017	0.00011926	2.84409	906	0.493592
ENSP00000320866	8.0369e-05	2.83497	685	0.756001
ENSP00000349595	7.4734e-05	2.83496	672	0.975035
ENSP00000266744	7.3609e-05	2.82747	548	0.983422
ENSP00000362103	5.9822e-05	2.8203	585	0.951425
ENSP00000436376	6.6307e-05	2.79616	418	0.500125
ENSP00000234396	6.8482e-05	2.78965	629	0.273318
ENSP00000297848	7.1825e-05	2.78786	905	0.640271
ENSP00000295108	6.4919e-05	2.77085	581	0.974622
ENSP00000349959	5.6591e-05	2.76714	436	0.856038
ENSP00000294312	6.9703e-05	2.75886	864	0.951228
ENSP00000417602	6.1783e-05	2.75422	502	0.685895
ENSP00000307599	5.0017e-05	2.75171	488	0.649492
ENSP00000347427	5.5032e-05	2.74794	649	0.497744
ENSP00000261205	8.3415e-05	2.74689	605	0.382785
ENSP00000266483	5.7999e-05	2.73579	971	0.367254
ENSP00000263798	7.5661e-05	2.73492	468	0.980274
ENSP00000327758	7.1993e-05	2.7215	661	0.9805
ENSP00000354721	3.2711e-05	2.70566	334	0.717946
ENSP00000333873	4.3117e-05	2.70485	686	0
ENSP00000183605	0.00010674	2.70271	907	0.397784
ENSP00000379258	7.6616e-05	2.70261	837	0.966213
ENSP00000299339	0.00010002	2.6902	817	0.467565
ENSP00000382659	6.3376e-05	2.68874	934	0.713583
ENSP00000001008	6.5376e-05	2.68482	517	0.655412
ENSP00000224605	4.592e-05	2.67866	389	0
ENSP00000307694	7.1894e-05	2.66395	916	0.695754
ENSP00000283936	5.7415e-05	2.66004	404	0.660561
ENSP00000297268	6.9997e-05	2.65987	910	0.868258
ENSP00000296695	8.0951e-05	2.65683	749	0.564699
ENSP00000217939	4.1733e-05	2.65654	760	0.562578
ENSP00000237937	5.585e-05	2.63715	810	0.18535
ENSP00000282753	5.5251e-05	2.62274	911	0.622182
ENSP00000365116	5.3348e-05	2.60896	822	0.225601
ENSP00000393066	6.2273e-05	2.60845	605	0.560263
ENSP00000347942	0.00010043	2.59935	753	0.958495
ENSP00000360608	6.0861e-05	2.58408	797	0.67928
ENSP00000361245	5.7888e-05	2.58231	499	0.314751
ENSP00000348634	7.0624e-05	2.57743	749	0.75163
ENSP00000252971	7.6588e-05	2.57729	539	0.989891
ENSP00000459962	5.9957e-05	2.56841	933	0
ENSP00000261514	5.9293e-05	2.56804	354	0.660162
ENSP00000306497	4.1964e-05	2.54695	468	0.733028
ENSP00000447173	8.1487e-05	2.54539	905	0.928841
ENSP00000342830	6.3912e-05	2.53061	435	0.735916
ENSP00000360406	6.9374e-05	2.52691	781	0.845952
ENSP00000336571	9.7075e-05	2.51547	809	0.430607
ENSP00000246006	5.3592e-05	2.5019	771	0.547993
ENSP00000395323	4.7735e-05	2.50033	499	0.55349
ENSP00000286298	5.2931e-05	2.46584	581	0.608124
ENSP00000321797	6.6988e-05	2.46006	889	0.983162
ENSP00000363999	5.9986e-05	2.45221	502	0.284468
ENSP00000359532	6.9957e-05	2.45013	906	0.743899
ENSP00000305913	6.5662e-05	2.43769	901	0.600447
ENSP00000356133	0.00010903	2.43573	903	0.49424
ENSP00000368966	5.9112e-05	2.43354	695	0.735379
ENSP00000246553	4.3243e-05	2.4326	900	0.471891
ENSP00000222812	6.5368e-05	2.42484	838	0.366418
ENSP00000353408	6.5213e-05	2.4248	409	0.741268
ENSP00000283256	6.1853e-05	2.41684	720	0.700082
ENSP00000352834	8.0975e-05	2.4159	915	0.762806
ENSP00000244050	8.1831e-05	2.40754	850	0.979019
ENSP00000225698	9.3404e-05	2.40614	883	0.819478
ENSP00000315955	7.5213e-05	2.38899	586	0
ENSP00000350475	5.0316e-05	2.3888	583	0
ENSP00000279593	6.8383e-05	2.38863	828	0
ENSP00000310120	5.1579e-05	2.38644	971	0.356673
ENSP00000368544	3.2423e-05	2.38469	220	0.290071
ENSP00000411593	5.3793e-05	2.38031	569	0.4116
ENSP00000399709	5.5893e-05	2.37991	540	0.474936
ENSP00000359329	6.003e-05	2.35058	540	0
ENSP00000295379	3.6108e-05	2.34213	389	0.961425
ENSP00000300113	4.4119e-05	2.3368	686	0
ENSP00000296271	9.6867e-05	2.33323	582	0.819767
ENSP00000322775	5.2033e-05	2.33074	497	0.784272
ENSP00000339587	0.00011916	2.32669	538	0.452405
ENSP00000383382	3.4643e-05	2.30469	906	0.689721
ENSP00000361636	4.7382e-05	2.29376	408	0
ENSP00000369889	7.013e-05	2.28433	964	0.928553
ENSP00000369134	5.3673e-05	2.28117	749	0.34809
ENSP00000362935	6.0354e-05	2.26408	865	0.375732
ENSP00000371514	7.8181e-05	2.26361	914	0.621282
ENSP00000355580	4.7221e-05	2.25164	366	0.752343
ENSP00000357342	3.7682e-05	2.24355	654	0.706136
ENSP00000394033	4.2522e-05	2.23993	427	0.753983
ENSP00000341940	7.7841e-05	2.23115	753	0.734681
ENSP00000250448	6.402e-05	2.2274	530	0
ENSP00000353452	4.6552e-05	2.21635	349	0.820085
ENSP00000285900	6.1108e-05	2.21476	804	0.673553
ENSP00000332353	6.4325e-05	2.21318	739	0.981083
ENSP00000350928	6.7415e-05	2.21179	814	0.663013
ENSP00000395983	4.1396e-05	2.20947	337	0.470091
ENSP00000359719	0.00010364	2.2076	999	0.988365
ENSP00000340913	5.2126e-05	2.20508	467	0.728231
ENSP00000366797	5.4532e-05	2.20319	486	0.424783
ENSP00000070846	5.8093e-05	2.20225	490	0.589344
ENSP00000304004	4.1315e-05	2.19344	501	0
ENSP00000340292	6.2694e-05	2.19327	576	0.960918
ENSP00000355512	3.1254e-05	2.18279	512	0.533951
ENSP00000355384	4.0607e-05	2.17908	419	0.634808
ENSP00000332809	6.2296e-05	2.17817	418	0.528549
ENSP00000303540	5.3482e-05	2.16549	586	0.815856
ENSP00000262848	0.00010183	2.1608	987	0.987617
ENSP00000230658	6.3982e-05	2.15748	646	0.980056
ENSP00000352900	5.3002e-05	2.14941	904	0.905698
ENSP00000278833	4.0658e-05	2.14609	351	0.516721
ENSP00000335493	3.8754e-05	2.13703	634	0
ENSP00000251127	6.6006e-05	2.13601	703	0.670512
ENSP00000250003	9.4325e-05	2.13429	975	0
ENSP00000366488	0.00010345	2.13054	994	0.986225
ENSP00000329380	3.8032e-05	2.12946	917	0.669883
ENSP00000253496	4.553e-05	2.11823	922	0.508775
ENSP00000271417	5.4689e-05	2.11774	358	0.285925
ENSP00000324270	4.7311e-05	2.09493	927	0.786801
ENSP00000254958	5.6591e-05	2.09298	495	0.962484
ENSP00000282486	5.3077e-05	2.09213	424	0.628583
ENSP00000365441	5.6241e-05	2.091	902	0.767901
ENSP00000328674	9.5618e-05	2.07674	811	0.523415
ENSP00000272542	5.5723e-05	2.07353	377	0.397203
ENSP00000287641	9.0846e-05	2.07054	420	0.906246
ENSP00000424870	6.0512e-05	2.06939	502	0.651503
ENSP00000283254	4.5116e-05	2.06646	478	0.755025
ENSP00000245564	4.1132e-05	2.06562	606	0.154411
ENSP00000358865	4.105e-05	2.05843	487	0.544156
ENSP00000324960	5.1499e-05	2.05125	930	0.970505
ENSP00000349298	5.9182e-05	2.04397	711	0.267031
ENSP00000288309	5.5068e-05	2.03717	532	0
ENSP00000363229	3.7925e-05	2.03667	610	0.505226
ENSP00000305372	5.9779e-05	2.02945	915	0.827984
ENSP00000337383	4.8973e-05	2.02822	394	0.76295
ENSP00000312734	4.6655e-05	2.02496	883	0.466962
ENSP00000378033	3.8024e-05	2.01888	357	0.789154
ENSP00000317714	5.9994e-05	2.01882	800	0.45102
ENSP00000351686	0.00026089	2.01506	896	0
ENSP00000344460	5.9014e-05	2.00916	440	0.502431
ENSP00000263373	3.9419e-05	1.99932	910	0.468881
ENSP00000339191	7.4316e-05	1.99458	911	0.860601
ENSP00000243077	7.0008e-05	1.99341	635	0.76176
ENSP00000222248	4.6387e-05	1.99285	673	0.415543
ENSP00000271915	3.8933e-05	1.99007	483	0.685551
ENSP00000222598	5.3571e-05	1.98718	837	0.983663
ENSP00000380494	4.2619e-05	1.98085	362	0
ENSP00000368401	8.0529e-05	1.98032	945	0.983584
ENSP00000298125	8.4784e-05	1.97936	494	0.858333
ENSP00000340465	5.6682e-05	1.97829	376	0.400065
ENSP00000298171	5.938e-05	1.97073	582	0.76467
ENSP00000331514	8.8702e-05	1.96808	772	0.975696
ENSP00000307567	3.9477e-05	1.96784	504	0.878854
ENSP00000261769	0.00011198	1.96238	928	0.927566
ENSP00000359245	5.6393e-05	1.95296	583	0.517152
ENSP00000346879	5.7293e-05	1.94916	889	0.984476
ENSP00000272298	0.00011174	1.94759	988	0.985328
ENSP00000387694	5.1936e-05	1.93956	358	0.498965
ENSP00000306678	4.6581e-05	1.9362	324	0.769429
ENSP00000229307	5.3297e-05	1.93226	643	0.985012
ENSP00000264930	6.4531e-05	1.93015	421	0.445621
ENSP00000424424	4.341e-05	1.91431	630	0.558441
ENSP00000296280	8.6252e-05	1.90935	980	0.430221
ENSP00000419325	4.9726e-05	1.89444	673	0.465014
ENSP00000319286	3.627e-05	1.8832	905	0
ENSP00000228938	6.293e-05	1.8809	501	0.806032
ENSP00000327251	6.6875e-05	1.87944	907	0.775026
ENSP00000287139	4.149e-05	1.87871	515	0.969789
ENSP00000220562	5.0649e-05	1.87442	343	0.503425
ENSP00000340608	5.0277e-05	1.87178	670	0.985314
ENSP00000295522	9.7476e-05	1.86781	806	0.567349
ENSP00000354733	3.8192e-05	1.86663	482	0.187163
ENSP00000326630	3.9805e-05	1.86402	997	0.974125
ENSP00000295598	5.5799e-05	1.86389	557	0.567445
ENSP00000354681	5.0542e-05	1.86079	423	0.545074
ENSP00000296795	5.1678e-05	1.85793	621	0.730072
ENSP00000367923	4.2174e-05	1.85399	628	0.512686
ENSP00000297375	4.6706e-05	1.84768	407	0.978107
ENSP00000367959	4.7233e-05	1.8475	911	0.686371
ENSP00000430333	5.8198e-05	1.8456	747	0.846936
ENSP00000368104	8.6173e-05	1.83472	843	0
ENSP00000285039	6.4276e-05	1.83401	818	0.773454
ENSP00000304408	5.6874e-05	1.82704	912	0.805182
ENSP00000308870	0.00012428	1.82639	909	0.511776
ENSP00000225831	4.7393e-05	1.82595	912	0.816862
ENSP00000262211	6.204e-05	1.82329	672	0
ENSP00000248071	3.4907e-05	1.82298	494	0.960482
ENSP00000251582	5.3952e-05	1.82197	330	0.604243
ENSP00000164227	3.8861e-05	1.81992	536	0.96324
ENSP00000311489	5.0051e-05	1.81124	905	0.531664
ENSP00000284981	0.00010269	1.80476	917	0.893167
ENSP00000446916	5.702e-05	1.80247	681	0.35423
ENSP00000396915	4.1543e-05	1.79605	534	0.712077
ENSP00000452776	3.7895e-05	1.79227	358	0.440994
ENSP00000363435	5.1595e-05	1.78996	572	0.750371
ENSP00000310568	3.6368e-05	1.78957	341	0.744622
ENSP00000309591	0.00012131	1.78936	999	0.985052
ENSP00000306163	4.3305e-05	1.78678	458	0.900784
ENSP00000366347	4.3799e-05	1.78561	587	0.979223
ENSP00000265023	7.1905e-05	1.7844	956	0.858053
ENSP00000252486	8.5434e-05	1.78254	418	0.861686
ENSP00000269571	0.00011013	1.77661	818	0.903548
ENSP00000357564	4.1625e-05	1.77507	557	0.466433
ENSP00000246914	7.759e-05	1.76884	546	0.498202
ENSP00000308541	0.00010208	1.76793	962	0.879946
ENSP00000361405	8.8982e-05	1.76359	930	0.864835
ENSP00000322460	4.9877e-05	1.76212	700	0.726827
ENSP00000259915	5.5958e-05	1.75934	704	0.977567
ENSP00000364028	4.5766e-05	1.74911	754	0.728482
ENSP00000368190	4.7831e-05	1.73617	461	0.806785
ENSP00000265132	6.6456e-05	1.73403	504	0.678854
ENSP00000228841	4.6118e-05	1.7315	315	0.727016
ENSP00000222145	3.6599e-05	1.73141	529	0.674386
ENSP00000264664	4.7396e-05	1.729	879	0.988148
ENSP00000269051	4.8282e-05	1.72803	433	0.977333
ENSP00000331698	4.5085e-05	1.72341	345	0.46336
ENSP00000348068	5.1299e-05	1.72032	557	0.733695
ENSP00000343819	5.3089e-05	1.71485	638	0.986831
ENSP00000218867	5.7325e-05	1.70873	586	0.60898
ENSP00000356545	5.4889e-05	1.70752	774	0.681329
ENSP00000263816	6.9747e-05	1.70695	997	0.688635
ENSP00000349320	4.8063e-05	1.70478	987	0.73621
ENSP00000385019	4.2025e-05	1.6954	935	0.771786
ENSP00000278927	6.5231e-05	1.68661	800	0.844693
ENSP00000324806	0.00010975	1.68507	868	0
ENSP00000259407	5.5931e-05	1.68468	609	0.158089
ENSP00000357060	5.056e-05	1.67606	481	0.572703
ENSP00000422753	9.0286e-05	1.67601	680	0.846332
ENSP00000258930	4.8361e-05	1.66378	504	0.623949
ENSP00000382770	4.7357e-05	1.65916	846	0.698006
ENSP00000335632	4.1296e-05	1.65369	686	0
ENSP00000252826	4.1185e-05	1.65332	455	0.644911
ENSP00000445340	4.4605e-05	1.64774	527	0.302192
ENSP00000368253	4.5015e-05	1.6443	831	0.95682
ENSP00000410294	7.0491e-05	1.62442	999	0
ENSP00000295225	4.0974e-05	1.62316	362	0.565406
ENSP00000259050	4.6442e-05	1.62286	472	0.37062
ENSP00000354923	6.9669e-05	1.62258	508	0.814386
ENSP00000361824	6.2001e-05	1.61968	974	0.607777
ENSP00000359290	4.332e-05	1.61868	290	0.844804
ENSP00000294954	5.2648e-05	1.61746	566	0.734361
ENSP00000319817	4.3471e-05	1.61124	590	0.144743
ENSP00000349790	4.708e-05	1.60869	924	0.845974
ENSP00000262340	4.9992e-05	1.60634	570	0.599714
ENSP00000411552	4.7968e-05	1.6047	831	0.947066
ENSP00000309945	3.9004e-05	1.60071	358	0.608153
ENSP00000339001	6.2917e-05	1.59622	539	0.743406
ENSP00000378690	3.6245e-05	1.58696	385	0
ENSP00000362299	4.5394e-05	1.57477	874	0.816136
ENSP00000304353	5.459e-05	1.57433	457	0.158296
ENSP00000234071	6.6034e-05	1.57046	300	0.820905
ENSP00000264399	7.4142e-05	1.56648	827	0.987315
ENSP00000347507	5.2714e-05	1.56526	749	0.766572
ENSP00000365687	3.0623e-05	1.56186	388	0.945247
ENSP00000367721	4.5634e-05	1.56029	780	0.758669
ENSP00000306253	5.5812e-05	1.55683	609	0.758111
ENSP00000311165	4.5656e-05	1.55529	349	0.477205
ENSP00000335657	5.2806e-05	1.5538	920	0.802054
ENSP00000258743	0.00010447	1.5494	916	0
ENSP00000295897	0.00022303	1.5483	725	0.845241
ENSP00000263621	5.1025e-05	1.54204	309	0.805605
ENSP00000420267	3.4869e-05	1.54056	288	0.730292
ENSP00000365256	7.1602e-05	1.53879	307	0.570816
ENSP00000363676	5.7054e-05	1.53737	991	0.922195
ENSP00000265593	4.372e-05	1.53671	557	0.745138
ENSP00000233826	3.5235e-05	1.53429	392	0.633475
ENSP00000266058	4.2095e-05	1.53289	750	0.791201
ENSP00000378517	4.3787e-05	1.52555	440	0.8705
ENSP00000228644	6.0581e-05	1.52416	967	0.989358
ENSP00000441691	7.5533e-05	1.52201	832	0.807733
ENSP00000412237	5.8225e-05	1.51987	416	0.807396
ENSP00000332549	4.7835e-05	1.51417	322	0.750638
ENSP00000356789	6.0124e-05	1.51102	253	0.508007
ENSP00000456881	3.5779e-05	1.5102	289	0.290801
ENSP00000396320	6.2776e-05	1.50781	487	0.702545
ENSP00000288235	5.9902e-05	1.50544	877	0.749988
ENSP00000261172	5.0657e-05	1.49846	760	0.604677
ENSP00000374372	4.3532e-05	1.49778	900	0.480875
ENSP00000357651	3.539e-05	1.49634	321	0.58557
ENSP00000307240	5.4227e-05	1.4937	739	0.60171
ENSP00000356286	4.7364e-05	1.49144	379	0.632593
ENSP00000304822	5.5244e-05	1.48863	503	0.676137
ENSP00000376410	3.7822e-05	1.48266	281	0.484064
ENSP00000351664	3.7764e-05	1.4792	565	0.45763
ENSP00000302166	3.6783e-05	1.4748	429	0.743041
ENSP00000277541	0.00012641	1.47192	739	0
ENSP00000365514	4.026e-05	1.47021	561	0.954547
ENSP00000294816	5.2177e-05	1.46872	367	0.96254
ENSP00000293549	5.876e-05	1.46743	932	0.982869
ENSP00000337022	4.4396e-05	1.45961	361	0.522466
ENSP00000416293	4.9298e-05	1.459	933	0.635242
ENSP00000317327	4.3923e-05	1.45798	810	0.172154
ENSP00000393262	4.0851e-05	1.45434	302	0
ENSP00000358301	5.0698e-05	1.45008	812	0.629866
ENSP00000216797	6.0502e-05	1.4486	902	0.939351
ENSP00000366243	5.1637e-05	1.44736	757	0.130466
ENSP00000293813	8.0792e-05	1.44627	979	0
ENSP00000290866	5.7843e-05	1.44553	562	0.851667
ENSP00000338072	4.7093e-05	1.44331	277	0.344255
ENSP00000338766	3.8639e-05	1.44018	361	0.657349
ENSP00000264025	5.7839e-05	1.4358	406	0.745821
ENSP00000465500	3.9187e-05	1.43578	349	0.682592
ENSP00000358525	5.5339e-05	1.43208	901	0.866253
ENSP00000346046	2.9531e-05	1.43118	944	0
ENSP00000323588	6.2806e-05	1.4262	489	0.977706
ENSP00000261740	7.345e-05	1.42589	590	0.64908
ENSP00000321746	4.8046e-05	1.41463	349	0.796213
ENSP00000254627	8.8839e-05	1.4027	747	0
ENSP00000253188	4.8645e-05	1.39921	381	0.279894
ENSP00000388548	3.1148e-05	1.39859	385	0.842747
ENSP00000228641	3.8149e-05	1.398	725	0.976594
ENSP00000298942	4.9991e-05	1.39661	497	0.827032
ENSP00000263207	3.8184e-05	1.39002	743	0.596716
ENSP00000311505	5.4575e-05	1.38534	662	0.739043
ENSP00000292123	4.683e-05	1.38252	644	0.643555
ENSP00000216144	2.6532e-05	1.38057	385	0
ENSP00000369689	3.993e-05	1.37821	825	0
ENSP00000334785	4.567e-05	1.37805	686	0
ENSP00000295550	4.3505e-05	1.37542	914	0.69253
ENSP00000317310	3.8417e-05	1.37539	985	0
ENSP00000338934	6.6594e-05	1.37297	912	0.787992
ENSP00000243611	5.7608e-05	1.37156	405	0.280055
ENSP00000345731	6.5929e-05	1.36977	998	0.626341
ENSP00000397297	3.8947e-05	1.3686	303	0.843692
ENSP00000229239	0.00015689	1.36504	698	0
ENSP00000265709	4.5218e-05	1.36294	906	0.977622
ENSP00000246895	5.8447e-05	1.3595	483	0.42188
ENSP00000337103	6.6558e-05	1.35306	507	0.757222
ENSP00000341243	4.4481e-05	1.3512	406	0.926004
ENSP00000379204	5.0058e-05	1.34847	652	0.983264
ENSP00000420914	5.542e-05	1.34495	398	0.241729
ENSP00000241651	5.103e-05	1.34125	792	0.985978
ENSP00000281830	0.00010423	1.33956	878	0.758906
ENSP00000185206	4.5872e-05	1.33798	569	0.435784
ENSP00000349467	9.4188e-05	1.33577	972	0.985902
ENSP00000301972	4.4768e-05	1.33509	646	0.248558
ENSP00000246337	6.5394e-05	1.3319	394	0.446725
ENSP00000414334	5.2343e-05	1.33181	392	0.890998
ENSP00000225964	5.3877e-05	1.33158	911	0.924292
ENSP00000361141	3.7912e-05	1.33037	900	0.528842
ENSP00000218176	3.4774e-05	1.32955	341	0.756354
ENSP00000381247	2.1853e-05	1.3265	385	0
ENSP00000356687	2.9701e-05	1.32573	290	0.385377
ENSP00000274289	3.7076e-05	1.32557	808	0.612477
ENSP00000220616	4.6827e-05	1.32404	727	0.761648
ENSP00000218249	3.7963e-05	1.31885	557	0.46476
ENSP00000384264	4.6434e-05	1.31217	493	0.479102
ENSP00000352011	6.615e-05	1.3121	932	0.793302
ENSP00000363092	7.4591e-05	1.31185	846	0.986602
ENSP00000372437	5.0316e-05	1.30698	550	0
ENSP00000260746	6.5595e-05	1.30615	571	0.294831
ENSP00000301956	4.1716e-05	1.30481	523	0.39345
ENSP00000355192	6.8464e-05	1.29919	902	0.845435
ENSP00000357807	4.7761e-05	1.29904	385	0.249675
ENSP00000269886	6.7472e-05	1.29594	812	0.716019
ENSP00000420213	3.8859e-05	1.29268	689	0.604101
ENSP00000223364	4.392e-05	1.29192	294	0.620136
ENSP00000356641	3.8711e-05	1.28911	564	0.513417
ENSP00000306894	3.4396e-05	1.28781	461	0.880628
ENSP00000378306	6.4315e-05	1.28393	817	0.979566
ENSP00000219070	6.64e-05	1.28023	931	0.865756
ENSP00000292408	4.4487e-05	1.27734	999	0.973205
ENSP00000355140	2.4587e-05	1.27503	566	0.974388
ENSP00000369703	6.2943e-05	1.27449	539	0.740601
ENSP00000370330	3.1686e-05	1.26798	855	0.667399
ENSP00000393312	6.7041e-05	1.26412	999	0
ENSP00000294288	3.3466e-05	1.26321	385	0
ENSP00000261405	5.8189e-05	1.26315	976	0.858442
ENSP00000174618	3.3257e-05	1.25762	313	0.683011
ENSP00000263593	3.4194e-05	1.2575	414	0.530991
ENSP00000333194	3.7656e-05	1.25317	998	0.57564
ENSP00000222115	4.7728e-05	1.24545	507	0.628704
ENSP00000376914	3.7973e-05	1.24137	648	0
ENSP00000266991	5.5408e-05	1.24095	856	0.966236
ENSP00000312987	6.8193e-05	1.23921	910	0.954839
ENSP00000384554	9.8763e-05	1.23524	821	0.660026
ENSP00000342235	6.6179e-05	1.22929	794	0.932606
ENSP00000311997	3.7015e-05	1.22864	369	0.710149
ENSP00000317379	4.7168e-05	1.22793	319	0.64463
ENSP00000295113	3.7542e-05	1.22667	349	0.928834
ENSP00000269141	5.502e-05	1.22391	834	0.901558
ENSP00000345344	5.3813e-05	1.22093	679	0
ENSP00000257248	3.3985e-05	1.22087	270	0.498398
ENSP00000370128	3.6802e-05	1.22053	748	0.37903
ENSP00000392411	3.1977e-05	1.21932	287	0.325358
ENSP00000334650	3.2109e-05	1.21732	347	0.702566
ENSP00000318113	0.0001198	1.21727	907	0.573562
ENSP00000350844	4.0225e-05	1.21265	538	0.973477
ENSP00000352565	3.1814e-05	1.21101	809	0.96463
ENSP00000387122	5.5467e-05	1.21057	408	0.577677
ENSP00000263519	3.5113e-05	1.20984	674	0.997372
ENSP00000332118	4.7053e-05	1.20892	408	0.970242
ENSP00000251020	4.0424e-05	1.2067	815	0.949565
ENSP00000311747	3.5399e-05	1.20568	651	0.804851
ENSP00000272602	3.9872e-05	1.20364	349	0.496424
ENSP00000260227	3.9957e-05	1.19821	908	0.84392
ENSP00000350941	0.00017569	1.1974	871	0
ENSP00000322486	6.2796e-05	1.19439	304	0.25566
ENSP00000226382	3.5073e-05	1.19411	568	0.853857
ENSP00000242480	4.8566e-05	1.19376	591	0.968522
ENSP00000349259	3.9765e-05	1.18849	900	0.593285
ENSP00000321805	5.2472e-05	1.18849	496	0.962824
ENSP00000262613	4.4039e-05	1.18732	905	0.670009
ENSP00000317333	4.3992e-05	1.18574	815	0.965623
ENSP00000297494	7.872e-05	1.18328	968	0.86956
ENSP00000359285	4.9146e-05	1.18252	606	0.647834
ENSP00000278379	3.7515e-05	1.18146	426	0.4309
ENSP00000296585	0.00015187	1.17927	721	0.871311
ENSP00000217455	3.5166e-05	1.17781	254	0.373181
ENSP00000372547	4.7973e-05	1.17262	407	0.981024
ENSP00000320295	4.0857e-05	1.17243	539	0
ENSP00000359778	3.5383e-05	1.17135	903	0
ENSP00000359334	4.3415e-05	1.17108	647	0
ENSP00000234198	3.7336e-05	1.16868	823	0.98113
ENSP00000273857	3.2888e-05	1.16534	228	0.620366
ENSP00000275815	4.4815e-05	1.16208	319	0.971314
ENSP00000347546	3.3837e-05	1.16014	563	0.440771
ENSP00000338358	3.5286e-05	1.15767	398	0.567565
ENSP00000376705	3.1572e-05	1.15491	815	0.161804
ENSP00000229135	8.3121e-05	1.15467	926	0
ENSP00000325239	3.8951e-05	1.15382	302	0.651581
ENSP00000332371	5.0447e-05	1.15361	903	0.726192
ENSP00000257566	3.9897e-05	1.15326	864	0.989031
ENSP00000366977	4.303e-05	1.152	917	0.230028
ENSP00000245479	6.0153e-05	1.15044	799	0.988405
ENSP00000422591	4.6994e-05	1.14984	740	0.806647
ENSP00000355920	4.7389e-05	1.14945	552	0.231934
ENSP00000296358	6.2641e-05	1.14823	777	0.408373
ENSP00000338629	4.6746e-05	1.14561	380	0.909846
ENSP00000313437	3.5892e-05	1.14513	910	0.668514
ENSP00000023897	4.3902e-05	1.14214	540	0.467448
ENSP00000217182	4.7367e-05	1.14029	582	0.744106
ENSP00000306275	5.0297e-05	1.14018	433	0.732637
ENSP00000255224	3.4817e-05	1.13922	504	0.284227
ENSP00000354490	4.5936e-05	1.13856	540	0.599191
ENSP00000402257	4.3835e-05	1.13792	360	0.833124
ENSP00000357206	3.1129e-05	1.13613	563	0.949792
ENSP00000358107	3.0306e-05	1.12902	284	0.236823
ENSP00000431418	4.2805e-05	1.12835	765	0.850083
ENSP00000337797	4.2809e-05	1.12802	775	0
ENSP00000348573	7.1803e-05	1.12734	986	0.592497
ENSP00000364709	4.5455e-05	1.12186	912	0.755726
ENSP00000353475	3.4227e-05	1.12055	624	0.424487
ENSP00000215095	3.81e-05	1.11829	467	0.382861
ENSP00000360120	3.0747e-05	1.11523	358	0.979301
ENSP00000386461	3.4375e-05	1.10981	642	0.833159
ENSP00000265724	5.2153e-05	1.10922	812	0.715565
ENSP00000278886	4.5114e-05	1.10706	947	0.288628
ENSP00000261254	3.5809e-05	1.10522	993	0.956834
ENSP00000365682	4.2109e-05	1.10485	893	0.957024
ENSP00000292327	4.0022e-05	1.09769	335	0.590703
ENSP00000362777	3.9334e-05	1.09613	641	0.929554
ENSP00000362690	4.1876e-05	1.0943	906	0.949937
ENSP00000261839	4.6353e-05	1.09414	816	0.737063
ENSP00000264637	4.2733e-05	1.0937	904	0.910121
ENSP00000221930	9.9917e-05	1.09085	543	0
ENSP00000322788	4.8226e-05	1.08799	909	0.860492
ENSP00000234310	4.0085e-05	1.07315	762	0.984214
ENSP00000244766	3.2454e-05	1.07306	219	0.388673
ENSP00000360882	4.3681e-05	1.06903	913	0.708955
ENSP00000369400	3.6124e-05	1.06592	749	0.445506
ENSP00000290332	6.6831e-05	1.06582	602	0.444468
ENSP00000368798	3.3367e-05	1.06466	391	0.431456
ENSP00000307280	4.1793e-05	1.06436	917	0.626357
ENSP00000294964	4.8075e-05	1.06309	336	0.980539
ENSP00000283916	3.2691e-05	1.05955	356	0.403585
ENSP00000343925	4.9152e-05	1.05859	907	0.920936
ENSP00000330633	5.8375e-05	1.05807	900	0.767159
ENSP00000287820	7.5796e-05	1.05735	914	0.90956
ENSP00000345156	5.3513e-05	1.05731	834	0.863528
ENSP00000263360	5.4868e-05	1.0546	927	0.814822
ENSP00000250971	0.0001733	1.05313	913	0
ENSP00000266088	3.9742e-05	1.05253	302	0.37283
ENSP00000303942	3.7267e-05	1.05178	912	0.680052
ENSP00000381129	2.896e-05	1.05093	211	0.429675
ENSP00000262209	3.3721e-05	1.05022	279	0.645798
ENSP00000282549	5.6842e-05	1.04794	634	0.981217
ENSP00000312652	8.3995e-05	1.0473	859	0.866019
ENSP00000305244	4.5473e-05	1.04471	418	0.936937
ENSP00000381293	5.2009e-05	1.04411	287	0.497321
ENSP00000463645	2.6724e-05	1.04331	548	0
ENSP00000231656	4.0162e-05	1.04327	498	0.983608
ENSP00000363779	4.1371e-05	1.04143	440	0.663552
ENSP00000284523	5.2063e-05	1.03529	660	0.982225
ENSP00000363571	3.2683e-05	1.03412	358	0.982659
ENSP00000371798	3.1628e-05	1.03348	300	0.641065
ENSP00000279027	3.3164e-05	1.03252	373	0.318269
ENSP00000355865	7.4435e-05	1.02777	596	0.921527
ENSP00000328181	4.119e-05	1.02706	896	0.982262
ENSP00000385638	4.5772e-05	1.02677	508	0.43533
ENSP00000350937	4.0146e-05	1.02601	347	0.701784
ENSP00000261200	3.167e-05	1.02521	406	0.342506
ENSP00000453793	3.2095e-05	1.02306	773	0.941301
ENSP00000310111	4.2583e-05	1.02181	325	0.319933
ENSP00000242261	3.8905e-05	1.02144	941	0.980608
ENSP00000281821	4.21e-05	1.01686	389	0.974462
ENSP00000264773	3.885e-05	1.01592	457	0.752093
ENSP00000368314	5.7221e-05	1.01453	940	0.650332
ENSP00000424243	3.9531e-05	1.01384	597	0.57102
ENSP00000323155	3.4338e-05	1.01368	330	0.566264
ENSP00000371472	3.4009e-05	1.0129	458	0.495329
ENSP00000334472	3.6671e-05	1.01144	459	0
ENSP00000373570	3.8391e-05	1.01001	927	0.748483
ENSP00000378132	4.565e-05	1.00922	459	0.927915
ENSP00000264828	4.3634e-05	1.00751	905	0.658825
ENSP00000462196	3.2141e-05	1.00676	392	0
ENSP00000360157	3.376e-05	1.00212	960	0
ENSP00000226574	9.5973e-05	0.999646	913	0
ENSP00000344456	0.00013049	0.996511	920	0
ENSP00000260010	5.0871e-05	0.995776	413	0.781564
ENSP00000201979	5.9011e-05	0.994116	496	0.96994
ENSP00000320025	5.4707e-05	0.992613	987	0.709268
ENSP00000340874	5.0684e-05	0.992554	606	0
ENSP00000264265	3.3687e-05	0.991659	304	0.523664
ENSP00000228682	4.4034e-05	0.990879	759	0.969677
ENSP00000364524	3.3903e-05	0.990439	804	0.995058
ENSP00000370408	3.9367e-05	0.990267	499	0.983526
ENSP00000341682	3.4242e-05	0.98903	343	0.834478
ENSP00000342222	4.3096e-05	0.987555	410	0.549248
ENSP00000219782	2.6325e-05	0.98628	562	0.966327
ENSP00000441954	3.061e-05	0.980258	487	0.97589
ENSP00000264187	3.5927e-05	0.980063	342	0.746845
ENSP00000358765	3.4724e-05	0.976549	946	0.653872
ENSP00000360472	3.9062e-05	0.975666	392	0.358136
ENSP00000373574	3.2955e-05	0.974165	611	0.91315
ENSP00000318472	5.888e-05	0.974125	946	0.831688
ENSP00000363089	7.143e-05	0.972913	464	0
ENSP00000375975	4.3545e-05	0.970996	307	0.144088
ENSP00000357892	3.7859e-05	0.96797	330	0.30187
ENSP00000420295	4.9313e-05	0.966873	903	0.979653
ENSP00000367832	3.7701e-05	0.961753	471	0.723725
ENSP00000447488	3.5815e-05	0.958145	903	0.410152
ENSP00000317780	4.7668e-05	0.957728	724	0.350335
ENSP00000229922	3.6162e-05	0.95632	579	0.670919
ENSP00000368683	4.8923e-05	0.954952	999	0.911153
ENSP00000362566	2.9301e-05	0.953934	365	0.566109
ENSP00000347684	4.3207e-05	0.953929	409	0.961125
ENSP00000335612	3.2437e-05	0.953838	385	0.971568
ENSP00000353654	4.14e-05	0.952258	904	0.717092
ENSP00000464149	4.5293e-05	0.951876	536	0
ENSP00000357922	2.9658e-05	0.950552	561	0.552978
ENSP00000332744	3.1194e-05	0.944627	270	0.967051
ENSP00000334458	5.624e-05	0.94203	915	0
ENSP00000347665	4.1597e-05	0.941019	905	0.800037
ENSP00000217381	3.8046e-05	0.940689	583	0.588529
ENSP00000271636	5.7064e-05	0.939401	659	0.524156
ENSP00000327801	5.8902e-05	0.936101	423	0.595933
ENSP00000447378	6.593e-05	0.934005	501	0.659385
ENSP00000367157	2.5371e-05	0.932749	461	0.599425
ENSP00000299328	2.9024e-05	0.932623	305	0
ENSP00000304643	4.159e-05	0.93132	833	0.970563
ENSP00000378160	3.5696e-05	0.926224	727	0
ENSP00000392270	4.7089e-05	0.924678	392	0.507428
ENSP00000356433	3.8401e-05	0.92319	476	0.508218
ENSP00000410732	4.5419e-05	0.922282	541	0.526791
ENSP00000331327	5.3149e-05	0.922196	575	0.955572
ENSP00000270112	3.8048e-05	0.918145	460	0.976504
ENSP00000254231	2.9741e-05	0.915044	345	0.839379
ENSP00000359866	2.9424e-05	0.913261	542	0.977503
ENSP00000389399	3.4256e-05	0.913166	293	0.368548
ENSP00000290167	4.5584e-05	0.912006	533	0.983375
ENSP00000308928	3.4922e-05	0.909507	573	0.803866
ENSP00000300119	3.6844e-05	0.905782	915	0.763792
ENSP00000263923	6.5546e-05	0.905515	906	0.927045
ENSP00000265431	4.3283e-05	0.902629	631	0.975405
ENSP00000275493	0.00014348	0.901463	829	0
ENSP00000306524	3.8437e-05	0.898844	760	0.554952
ENSP00000269878	2.9527e-05	0.898119	295	0.561837
ENSP00000354280	5.3684e-05	0.898073	590	0.43947
ENSP00000254227	4.1694e-05	0.896861	993	0.831212
ENSP00000361475	2.4871e-05	0.895557	315	0.557814
ENSP00000224784	7.1917e-05	0.894436	709	0.971395
ENSP00000364895	2.921e-05	0.891341	359	0.94875
ENSP00000308720	5.2888e-05	0.890187	680	0.39056
ENSP00000226207	3.9153e-05	0.889068	749	0.765383
ENSP00000246747	6.8656e-05	0.888955	623	0.245603
ENSP00000201586	6.3002e-05	0.888141	453	0.822211
ENSP00000350132	4.7822e-05	0.886188	643	0.791566
ENSP00000372025	4.1527e-05	0.883972	300	0.840541
ENSP00000229771	3.8275e-05	0.883358	502	0.527522
ENSP00000319370	4.0645e-05	0.8824	826	0.625694
ENSP00000451560	5.0123e-05	0.882009	539	0.842357
ENSP00000344648	4.2771e-05	0.880597	666	0.211568
ENSP00000258111	3.5494e-05	0.88044	824	0.601424
ENSP00000219551	3.7065e-05	0.88007	332	0.362943
ENSP00000020945	3.9931e-05	0.878393	943	0.980537
ENSP00000303351	6.0514e-05	0.874374	904	0.837549
ENSP00000262965	5.241e-05	0.874365	772	0.974052
ENSP00000357980	3.8683e-05	0.87406	453	0.42386
ENSP00000361878	3.6405e-05	0.872827	579	0.678775
ENSP00000299798	3.0863e-05	0.871959	274	0.514147
ENSP00000252338	3.2777e-05	0.866995	469	0.51496
ENSP00000346240	5.2152e-05	0.866346	647	0.139109
ENSP00000227163	3.813e-05	0.864256	995	0.928094
ENSP00000362217	3.4343e-05	0.862196	962	0.917644
ENSP00000264093	3.4787e-05	0.860612	392	0.831125
ENSP00000318697	3.7907e-05	0.860457	539	0.679348
ENSP00000262429	4.4429e-05	0.85624	651	0.984502
ENSP00000299855	3.3458e-05	0.854915	342	0.858776
ENSP00000302846	3.4666e-05	0.85422	824	0.866651
ENSP00000385721	5.0456e-05	0.853834	414	0.787376
ENSP00000355930	3.5639e-05	0.853799	536	0.219776
ENSP00000339906	3e-05	0.852679	615	0.97942
ENSP00000384957	3.4474e-05	0.850982	935	0.612686
ENSP00000289779	4.4135e-05	0.848148	503	0
ENSP00000366314	4.0931e-05	0.846068	377	0.458171
ENSP00000217386	3.926e-05	0.845385	929	0.839828
ENSP00000356792	3.1591e-05	0.843345	900	0.582564
ENSP00000265441	3.0455e-05	0.842065	446	0.981736
ENSP00000461518	2.9064e-05	0.841218	351	0.40147
ENSP00000304994	3.1804e-05	0.837977	990	0
ENSP00000341479	2.9047e-05	0.832388	287	0.681637
ENSP00000408005	4.2497e-05	0.831598	752	0.569259
ENSP00000342070	4.5977e-05	0.831247	914	0.789505
ENSP00000264126	4.7853e-05	0.830093	441	0.231732
ENSP00000345206	4.9504e-05	0.829128	449	0.97359
ENSP00000291182	3.5824e-05	0.829059	440	0.916073
ENSP00000007516	4.5014e-05	0.825241	640	0.462278
ENSP00000334267	2.6573e-05	0.822968	267	0.446278
ENSP00000372169	3.8929e-05	0.813846	894	0.513179
ENSP00000291442	3.5177e-05	0.813177	906	0.914889
ENSP00000334563	3.1839e-05	0.811848	935	0.749478
ENSP00000262888	4.2299e-05	0.811391	472	0.701966
ENSP00000271555	3.6456e-05	0.811131	857	0
ENSP00000266542	2.9847e-05	0.810385	240	0.197923
ENSP00000225525	4.4438e-05	0.809431	901	0.148194
ENSP00000360762	3.6966e-05	0.809055	258	0.908161
ENSP00000263341	5.7267e-05	0.808416	931	0.833179
ENSP00000332823	2.6962e-05	0.807486	900	0.848457
ENSP00000382177	5.1957e-05	0.806323	817	0.747291
ENSP00000381105	6.724e-05	0.806136	932	0.844117
ENSP00000259818	3.997e-05	0.806062	539	0.671039
ENSP00000238081	5.192e-05	0.805851	642	0.987823
ENSP00000419970	3.3253e-05	0.805542	220	0.245359
ENSP00000263610	3.197e-05	0.801089	724	0.767695
ENSP00000359151	2.7582e-05	0.800449	201	0.445613
ENSP00000344758	2.693e-05	0.799283	760	0.566493
ENSP00000219255	4.1283e-05	0.794677	377	0.744222
ENSP00000365272	4.5741e-05	0.794258	846	0.549559
ENSP00000310928	3.1636e-05	0.794199	908	0.882648
ENSP00000304604	3.2892e-05	0.793902	394	0.542622
ENSP00000355208	5.0885e-05	0.792709	561	0
ENSP00000340361	3.3049e-05	0.791563	633	0.944756
ENSP00000374409	2.8978e-05	0.787757	746	0.605521
ENSP00000358698	3.3785e-05	0.787748	441	0.980242
ENSP00000247182	3.7836e-05	0.786035	999	0.979868
ENSP00000168712	3.3815e-05	0.785925	897	0.987285
ENSP00000363939	3.5499e-05	0.78589	731	0
ENSP00000364694	3.6251e-05	0.785471	760	0.654629
ENSP00000291295	5.2731e-05	0.785235	576	0
ENSP00000264424	2.964e-05	0.782706	648	0.425859
ENSP00000354995	3.2505e-05	0.782144	329	0.540867
ENSP00000291744	3.0718e-05	0.779887	645	0.413265
ENSP00000329623	0.00011182	0.779749	911	0
ENSP00000244741	6.7104e-05	0.779256	999	0
ENSP00000444293	3.4718e-05	0.778067	476	0
ENSP00000298472	2.8521e-05	0.777521	539	0.438297
ENSP00000290902	3.3524e-05	0.776737	374	0.192068
ENSP00000400010	2.444e-05	0.774306	793	0.65665
ENSP00000368632	5.2869e-05	0.774265	903	0
ENSP00000329357	5.8267e-05	0.773857	970	0.968909
ENSP00000231061	4.3034e-05	0.773189	493	0.837107
ENSP00000296930	4.6028e-05	0.772936	999	0.915992
ENSP00000363680	3.9646e-05	0.772691	824	0.741251
ENSP00000352833	3.6886e-05	0.770028	361	0.707631
ENSP00000273353	3.0854e-05	0.76917	749	0.754887
ENSP00000300305	4.8814e-05	0.767989	833	0.972369
ENSP00000355470	4.9643e-05	0.767886	886	0.251847
ENSP00000330320	2.8746e-05	0.76545	297	0.423556
ENSP00000355370	3.1005e-05	0.760867	835	0.856224
ENSP00000341838	3.7341e-05	0.760119	312	0.493565
ENSP00000200652	3.966e-05	0.757151	332	0.554229
ENSP00000371790	3.6122e-05	0.756734	866	0.980538
ENSP00000395742	3.0074e-05	0.756471	252	0.452814
ENSP00000369293	4.3428e-05	0.755916	806	0.821413
ENSP00000384524	2.1886e-05	0.754785	871	0.891692
ENSP00000231121	3.144e-05	0.753211	747	0.965826
ENSP00000335044	3.5328e-05	0.751494	612	0
ENSP00000401653	2.3112e-05	0.749552	317	0.921117
ENSP00000300175	4.0876e-05	0.749209	317	0.280517
ENSP00000381504	2.9533e-05	0.745593	370	0.754316
ENSP00000306279	4.1923e-05	0.745288	456	0.321797
ENSP00000296096	2.6699e-05	0.742886	501	0.605274
ENSP00000379836	4.6843e-05	0.742704	755	0.133447
ENSP00000352414	2.9399e-05	0.742569	924	0.980403
ENSP00000344786	6.1563e-05	0.742394	951	0.493133
ENSP00000221476	4.7444e-05	0.741422	800	0.497618
ENSP00000300935	4.2977e-05	0.74093	913	0.584453
ENSP00000374135	3.2328e-05	0.740182	253	0.606367
ENSP00000299333	3.5138e-05	0.739162	472	0.716983
ENSP00000354207	3.3339e-05	0.739076	302	0.855709
ENSP00000344479	4.3861e-05	0.738832	913	0.952271
ENSP00000265371	3.4718e-05	0.73664	963	0.825838
ENSP00000261980	3.1366e-05	0.736512	355	0.938529
ENSP00000380054	3.9983e-05	0.736027	698	0.518209
ENSP00000348385	3.498e-05	0.735092	907	0.681984
ENSP00000300482	3.7187e-05	0.733748	398	0.424511
ENSP00000434364	3.4179e-05	0.733696	396	0.484164
ENSP00000261707	3.7825e-05	0.732488	306	0.733873
ENSP00000396163	4.3324e-05	0.730833	562	0.474674
ENSP00000376176	3.6611e-05	0.730169	999	0.701285
ENSP00000377840	3.8084e-05	0.729151	992	0.725512
ENSP00000296518	2.9663e-05	0.728859	653	0.389268
ENSP00000355180	3.8884e-05	0.72878	910	0.657643
ENSP00000291906	2.9103e-05	0.728049	315	0.981803
ENSP00000321106	3.5338e-05	0.727315	938	0.801727
ENSP00000288861	3.2045e-05	0.72721	686	0
ENSP00000233084	3.6318e-05	0.726812	252	0.811216
ENSP00000312649	3.1539e-05	0.726635	952	0.772361
ENSP00000264498	6.723e-05	0.726136	940	0
ENSP00000337949	4.573e-05	0.725488	347	0.797039
ENSP00000270458	3.8372e-05	0.722997	959	0.475396
ENSP00000353224	5.197e-05	0.722851	657	0.802928
ENSP00000380523	2.9843e-05	0.721774	207	0.990606
ENSP00000215368	2.5485e-05	0.71828	840	0.803132
ENSP00000384330	3.9255e-05	0.717912	789	0.742634
ENSP00000250378	3.5455e-05	0.71722	633	0.700629
ENSP00000252244	4.062e-05	0.716766	576	0.609347
ENSP00000265174	4.776e-05	0.710176	485	0.95231
ENSP00000460571	5.8463e-05	0.709349	800	0
ENSP00000226193	3.092e-05	0.708343	336	0.656596
ENSP00000377686	2.7724e-05	0.705217	215	0.860344
ENSP00000263577	4.3059e-05	0.701347	742	0.683763
ENSP00000361554	3.6957e-05	0.701285	388	0.981525
ENSP00000313172	3.5862e-05	0.700141	362	0.300528
ENSP00000449253	9.5367e-05	0.700095	923	0.819641
ENSP00000363822	8.1532e-05	0.699482	908	0.940838
ENSP00000231357	3.1002e-05	0.699137	379	0.924972
ENSP00000328150	5.3945e-05	0.699106	520	0.68045
ENSP00000364731	3.3802e-05	0.698005	963	0.764226
ENSP00000421280	2.8269e-05	0.697239	351	0.803157
ENSP00000409007	3.6834e-05	0.696683	720	0.896345
ENSP00000348019	3.854e-05	0.695606	726	0.606623
ENSP00000360493	3.9835e-05	0.694335	855	0.975219
ENSP00000331938	1.9674e-05	0.694147	274	0
ENSP00000317790	3.8628e-05	0.689216	900	0.473302
ENSP00000409667	5.1787e-05	0.688794	472	0.537185
ENSP00000299759	4.6817e-05	0.688399	496	0.970501
ENSP00000319060	3.8923e-05	0.686702	906	0.731661
ENSP00000004531	3.2964e-05	0.685693	252	0.268763
ENSP00000255175	2.8224e-05	0.684009	508	0.452339
ENSP00000301838	3.3582e-05	0.679459	957	0.824256
ENSP00000240100	2.6071e-05	0.677469	456	0.814393
ENSP00000331358	4.1151e-05	0.677418	311	0.866872
ENSP00000362776	3.5045e-05	0.677406	924	0.774422
ENSP00000263967	6.7473e-05	0.677347	961	0.836997
ENSP00000361548	3.8905e-05	0.675392	800	0.750491
ENSP00000383894	3.8255e-05	0.673973	749	0.426431
ENSP00000373169	3.404e-05	0.673415	808	0.450021
ENSP00000239938	5.7879e-05	0.672783	945	0.945095
ENSP00000300527	3.4817e-05	0.672617	904	0.647274
ENSP00000000442	3.8806e-05	0.671538	991	0.917065
ENSP00000373691	3.4655e-05	0.669979	581	0.659529
ENSP00000262306	4.1706e-05	0.662503	663	0.618232
ENSP00000318057	3.0143e-05	0.661809	434	0.965818
ENSP00000243253	4.3027e-05	0.661561	925	0.493951
ENSP00000333994	3.1636e-05	0.66156	373	0.74763
ENSP00000344192	3.5558e-05	0.661467	927	0.809174
ENSP00000287675	2.2829e-05	0.661074	472	0.227899
ENSP00000340736	3.2513e-05	0.658814	356	0.414575
ENSP00000264079	3.223e-05	0.656514	448	0.249271
ENSP00000306138	3.1953e-05	0.656457	907	0.665865
ENSP00000386170	2.9047e-05	0.655994	324	0.941179
ENSP00000428340	2.5713e-05	0.654802	910	0.903143
ENSP00000387361	3.7244e-05	0.654399	534	0.202483
ENSP00000341208	4.4881e-05	0.653985	986	0.892763
ENSP00000222271	3.9554e-05	0.650307	724	0.626414
ENSP00000225512	3.0836e-05	0.650223	588	0.981802
ENSP00000306627	2.6615e-05	0.645281	313	0.422297
ENSP00000363489	2.8418e-05	0.645169	418	0.973803
ENSP00000265162	3.6668e-05	0.644767	468	0.396606
ENSP00000346402	3.3205e-05	0.644373	264	0.640803
ENSP00000338864	2.9584e-05	0.641388	800	0.633345
ENSP00000364000	3.4984e-05	0.640109	910	0.678907
ENSP00000351905	3.5051e-05	0.639198	613	0.929619
ENSP00000360163	2.9798e-05	0.639102	270	0.80917
ENSP00000383690	4.7331e-05	0.638932	987	0.416827
ENSP00000358967	2.5229e-05	0.638153	325	0.495159
ENSP00000295934	2.3761e-05	0.637996	430	0.963703
ENSP00000282091	6.4533e-05	0.634525	874	0.885886
ENSP00000261758	2.9704e-05	0.634443	347	0.239257
ENSP00000355785	3.386e-05	0.633991	421	0.973279
ENSP00000381412	3.7692e-05	0.633092	907	0.738809
ENSP00000255381	3.2029e-05	0.632998	749	0.735707
ENSP00000241125	5.9501e-05	0.632625	390	0.367049
ENSP00000308620	2.5584e-05	0.632612	650	0.867973
ENSP00000304311	3.7525e-05	0.630402	596	0.571402
ENSP00000283147	2.8997e-05	0.630258	438	0.980015
ENSP00000339824	6.2543e-05	0.629879	999	0.961912
ENSP00000409581	3.3988e-05	0.627675	398	0.840301
ENSP00000354586	3.424e-05	0.627078	753	0.962298
ENSP00000262735	6.4385e-05	0.6256	912	0.882738
ENSP00000315130	4.1058e-05	0.625449	406	0.817303
ENSP00000346389	5.756e-05	0.624861	659	0
ENSP00000295256	3.335e-05	0.624747	976	0.491244
ENSP00000356825	6.0726e-05	0.623036	375	0.968378
ENSP00000242152	4.139e-05	0.622828	359	0.84135
ENSP00000288266	8.2211e-05	0.621732	896	0.858375
ENSP00000240093	2.9192e-05	0.620758	834	0.862991
ENSP00000304502	2.8162e-05	0.620352	997	0.956153
ENSP00000300108	3.1963e-05	0.618798	901	0.723759
ENSP00000262662	2.5526e-05	0.618321	961	0.986297
ENSP00000359663	5.093e-05	0.616849	301	0.796375
ENSP00000282397	5.5581e-05	0.616813	733	0.936904
ENSP00000356713	3.6355e-05	0.616671	834	0.828386
ENSP00000331745	3.1814e-05	0.616609	398	0.977018
ENSP00000367301	2.9895e-05	0.61526	462	0.570347
ENSP00000234488	3.1747e-05	0.614565	350	0.514931
ENSP00000356346	5.936e-05	0.614466	920	0
ENSP00000303153	5.3223e-05	0.61196	907	0.62464
ENSP00000256646	5.44e-05	0.611553	599	0.977312
ENSP00000348069	3.5585e-05	0.609724	812	0.789612
ENSP00000240328	4.2939e-05	0.608777	907	0.985918
ENSP00000364700	2.9931e-05	0.608754	760	0.648878
ENSP00000364979	4.7943e-05	0.608449	901	0.786943
ENSP00000303469	2.6179e-05	0.606152	506	0
ENSP00000272369	3.6331e-05	0.60345	740	0.960642
ENSP00000353874	4.0101e-05	0.600684	900	0.743945
ENSP00000259271	4.7063e-05	0.600268	548	0.653174
ENSP00000467396	1.9099e-05	0.599371	529	0
ENSP00000338345	6.9621e-05	0.597744	617	0.871207
ENSP00000337732	5.1307e-05	0.597152	456	0.200717
ENSP00000348461	0.00010059	0.597118	945	0.860686
ENSP00000278947	3.2611e-05	0.596935	472	0.717284
ENSP00000359693	3.6608e-05	0.595715	310	0.761876
ENSP00000380552	9.0444e-05	0.594458	686	0.413639
ENSP00000276925	4.0383e-05	0.593891	909	0.969754
ENSP00000264758	2.8724e-05	0.593327	413	0.269712
ENSP00000387564	2.6738e-05	0.593202	372	0.538671
ENSP00000248923	5.1295e-05	0.592959	416	0.790382
ENSP00000359635	4.3283e-05	0.591438	911	0
ENSP00000252172	2.8137e-05	0.5913	749	0.73721
ENSP00000264448	3.6362e-05	0.589079	273	0
ENSP00000218075	3.2017e-05	0.587906	555	0.465142
ENSP00000340328	3.1979e-05	0.587857	461	0.561927
ENSP00000341032	2.8567e-05	0.58659	480	0.981867
ENSP00000284202	3.2698e-05	0.585068	658	0.47783
ENSP00000364163	4.6682e-05	0.582216	556	0.977621
ENSP00000364133	3.6188e-05	0.581283	611	0.957504
ENSP00000228872	4.0635e-05	0.581169	992	0.937134
ENSP00000384887	3.5601e-05	0.579549	203	0.501275
ENSP00000332111	2.2104e-05	0.57932	385	0
ENSP00000337451	3.7024e-05	0.578738	346	0.983867
ENSP00000327025	3.778e-05	0.578081	912	0.882522
ENSP00000272163	3.2828e-05	0.577812	400	0.543238
ENSP00000257818	3.5347e-05	0.577421	978	0.966293
ENSP00000221996	3.8299e-05	0.575117	359	0.962054
ENSP00000438949	3.3944e-05	0.574891	957	0.65862
ENSP00000260950	2.8636e-05	0.574403	380	0.96098
ENSP00000327290	3.2699e-05	0.57392	900	0.544034
ENSP00000306245	0.00010421	0.573787	950	0
ENSP00000217420	3.0563e-05	0.57248	619	0.504363
ENSP00000400803	2.2551e-05	0.571278	760	0.583552
ENSP00000270349	3.9848e-05	0.569811	231	0.741941
ENSP00000296452	4.35e-05	0.568996	459	0.414209
ENSP00000326261	3.6054e-05	0.568958	552	0.743867
ENSP00000354900	4.7391e-05	0.568617	956	0.519083
ENSP00000325421	3.3874e-05	0.564645	570	0.249352
ENSP00000212015	5.6102e-05	0.564552	708	0.917233
ENSP00000257724	2.1606e-05	0.562525	284	0.490732
ENSP00000261883	2.9001e-05	0.561774	681	0.468784
ENSP00000369581	3.4913e-05	0.561343	507	0.828671
ENSP00000217426	3.6481e-05	0.561081	328	0.605898
ENSP00000354982	3.3819e-05	0.560125	215	0.273563
ENSP00000346839	4.742e-05	0.557437	901	0.844508
ENSP00000418447	7e-05	0.557098	823	0
ENSP00000368189	2.3431e-05	0.556192	733	0.706105
ENSP00000389414	2.9957e-05	0.555985	938	0.547589
ENSP00000358092	3.0356e-05	0.554509	488	0.901521
ENSP00000301050	3.3619e-05	0.552882	995	0.609313
ENSP00000364140	3.3889e-05	0.552069	904	0.630674
ENSP00000263121	2.8332e-05	0.551987	880	0.882566
ENSP00000355537	5.2357e-05	0.551675	598	0.655238
ENSP00000343764	3.9246e-05	0.55143	405	0.600796
ENSP00000237014	4.3195e-05	0.549796	388	0.81667
ENSP00000264029	2.5227e-05	0.541912	521	0.258986
ENSP00000382083	3.9839e-05	0.541651	901	0.575023
ENSP00000328596	3.5664e-05	0.539728	898	0.944083
ENSP00000291700	3.0348e-05	0.539177	301	0.840116
ENSP00000321498	2.7011e-05	0.539084	370	0.193815
ENSP00000425634	3.1319e-05	0.538878	359	0.851503
ENSP00000350911	1.9852e-05	0.537345	349	0.329808
ENSP00000281456	2.638e-05	0.537034	254	0.436263
ENSP00000352561	3.5985e-05	0.536315	593	0.773606
ENSP00000357067	2.576e-05	0.53536	365	0.454133
ENSP00000269848	3.1775e-05	0.534331	560	0.936288
ENSP00000263036	3.2355e-05	0.53337	983	0.643626
ENSP00000287538	2.7337e-05	0.532327	345	0.967656
ENSP00000263934	3.2492e-05	0.531759	707	0.689138
ENSP00000253727	2.9374e-05	0.530455	907	0.85767
ENSP00000325819	3.4661e-05	0.530101	906	0.968053
ENSP00000385551	2.3255e-05	0.529956	502	0.967921
ENSP00000303208	4.0833e-05	0.529926	469	0.445328
ENSP00000287916	8.8142e-05	0.529358	944	0.618561
ENSP00000309572	3.6093e-05	0.527676	650	0.927229
ENSP00000332296	3.3519e-05	0.527333	903	0.954081
ENSP00000354932	2.7223e-05	0.527242	303	0.741764
ENSP00000262554	3.8155e-05	0.526245	370	0.289106
ENSP00000256079	2.5364e-05	0.525136	265	0
ENSP00000363480	5.0816e-05	0.524788	767	0.55398
ENSP00000276571	3.3114e-05	0.522287	824	0.836274
ENSP00000371138	3.8178e-05	0.522073	359	0.819148
ENSP00000211998	4.4013e-05	0.521905	938	0.793215
ENSP00000354966	2.9126e-05	0.521725	279	0.483031
ENSP00000451112	4.4331e-05	0.520843	505	0.236204
ENSP00000382356	3.2903e-05	0.51977	900	0.690577
ENSP00000306124	3.8911e-05	0.519594	315	0.986244
ENSP00000361021	9.1292e-05	0.518816	775	0.905102
ENSP00000268035	5.2885e-05	0.518184	934	0
ENSP00000356489	3.2776e-05	0.516635	480	0.703074
ENSP00000243222	3.4901e-05	0.514542	910	0.660243
ENSP00000361266	3.0392e-05	0.513365	632	0.953026
ENSP00000220244	3.7446e-05	0.512805	250	0
ENSP00000318631	5.5436e-05	0.510807	394	0.758243
ENSP00000279022	2.7935e-05	0.510375	452	0.746155
ENSP00000264867	3.6617e-05	0.510367	975	0.904947
ENSP00000354573	3.0463e-05	0.510317	244	0.553972
ENSP00000285848	3.0701e-05	0.507742	325	0.39664
ENSP00000352673	3.0833e-05	0.507529	342	0.898271
ENSP00000345096	3.1893e-05	0.507323	926	0.453483
ENSP00000254066	4.4621e-05	0.507192	903	0.95003
ENSP00000307859	3.3914e-05	0.507008	688	0.556676
ENSP00000356853	2.9225e-05	0.506804	457	0.433959
ENSP00000337838	3.2707e-05	0.506801	800	0.719328
ENSP00000263321	3.527e-05	0.504818	564	0.882097
ENSP00000310701	3.6441e-05	0.504758	826	0
ENSP00000371587	2.767e-05	0.504754	294	0.595632
ENSP00000347088	3.2791e-05	0.50418	565	0.602544
ENSP00000408617	6.179e-05	0.503002	956	0
ENSP00000260665	3.5978e-05	0.502919	254	0.492623
ENSP00000328251	2.617e-05	0.502295	450	0.834708
ENSP00000291547	2.6665e-05	0.501841	305	0.9274
ENSP00000353878	3.6069e-05	0.501679	589	0.864551
ENSP00000408695	7.8357e-05	0.501021	962	0.978424
ENSP00000341083	2.7059e-05	0.500366	867	0.980103
ENSP00000354478	2.993e-05	0.50031	762	0.969034
ENSP00000323926	3.1055e-05	0.499123	416	0.597175
ENSP00000262809	4.1751e-05	0.499057	510	0.779753
ENSP00000354394	5.7781e-05	0.497637	998	0
ENSP00000356771	3.4709e-05	0.49762	824	0.706948
ENSP00000256460	2.1069e-05	0.494816	436	0
ENSP00000336832	4.5056e-05	0.494302	724	0
ENSP00000263946	2.5756e-05	0.494091	490	0.557183
ENSP00000300161	5.2644e-05	0.490853	581	0.984012
ENSP00000378191	3.3392e-05	0.490025	382	0.837475
ENSP00000362014	4.268e-05	0.489727	900	0.682468
ENSP00000262352	4.4231e-05	0.488695	436	0.430491
ENSP00000304283	8.3155e-05	0.486834	934	0.861726
ENSP00000355645	7.2651e-05	0.485719	845	0.979403
ENSP00000245552	3.0334e-05	0.484831	343	0.658299
ENSP00000246069	3.8969e-05	0.483348	386	0.64215
ENSP00000353427	3.8679e-05	0.481632	913	0.932871
ENSP00000347890	7.154e-05	0.481351	488	0.757789
ENSP00000278407	4.9314e-05	0.480413	294	0.55975
ENSP00000348349	2.793e-05	0.47751	928	0.778657
ENSP00000346725	4.1935e-05	0.477145	471	0.793143
ENSP00000345064	3.1978e-05	0.476998	749	0.630533
ENSP00000431245	2.6891e-05	0.475216	648	0.412169
ENSP00000282499	3.3015e-05	0.473488	800	0.47779
ENSP00000428426	3.532e-05	0.472669	309	0.772587
ENSP00000316842	4.1696e-05	0.471617	961	0.849873
ENSP00000303939	3.2607e-05	0.471136	330	0.803819
ENSP00000265340	3.4275e-05	0.468789	704	0
ENSP00000256509	3.9565e-05	0.468296	459	0.811491
ENSP00000347041	3.0719e-05	0.467891	760	0.682396
ENSP00000052754	5.0772e-05	0.467156	761	0.828864
ENSP00000325120	4.3957e-05	0.466281	907	0.926057
ENSP00000359603	3.5065e-05	0.465742	910	0.668399
ENSP00000269122	3.5514e-05	0.464746	697	0.589526
ENSP00000302564	6.6003e-05	0.461415	960	0.889894
ENSP00000382987	1.9812e-05	0.460727	525	0.923066
ENSP00000292513	3.0394e-05	0.460374	905	0.658004
ENSP00000265062	3.6909e-05	0.460216	716	0.498842
ENSP00000340596	3.0476e-05	0.459024	760	0.259984
ENSP00000268164	3.0193e-05	0.459013	328	0.217493
ENSP00000317382	2.8049e-05	0.458682	333	0.209081
ENSP00000254351	3.5105e-05	0.458393	457	0.796116
ENSP00000217961	5.008e-05	0.458137	349	0.698658
ENSP00000339740	3.3092e-05	0.457146	906	0.720427
ENSP00000325312	2.1932e-05	0.455365	360	0.847037
ENSP00000349768	2.6623e-05	0.455286	340	0.839384
ENSP00000369154	3.1202e-05	0.453291	610	0.964389
ENSP00000359085	3.139e-05	0.452689	562	0.612391
ENSP00000223095	4.6304e-05	0.451913	445	0.862702
ENSP00000296233	2.7245e-05	0.451702	689	0.957549
ENSP00000362249	2.7949e-05	0.451584	920	0.558686
ENSP00000300651	3.4163e-05	0.451489	915	0.910523
ENSP00000375956	3.2102e-05	0.451186	417	0.764835
ENSP00000382957	1.9828e-05	0.450666	525	0.92409
ENSP00000223167	3.072e-05	0.450103	294	0.647134
ENSP00000383020	1.9815e-05	0.450018	525	0.923035
ENSP00000264071	4.1273e-05	0.44981	539	0.737049
ENSP00000304802	3.0345e-05	0.448933	920	0.655438
ENSP00000447803	3.0131e-05	0.448723	564	0.905896
ENSP00000262719	4.6682e-05	0.448545	905	0.979867
ENSP00000206542	3.5184e-05	0.447706	471	0.375558
ENSP00000352162	2.8266e-05	0.447002	452	0.946947
ENSP00000417517	3.4881e-05	0.445003	899	0
ENSP00000358867	4.7055e-05	0.444929	904	0.968893
ENSP00000273482	3.5055e-05	0.444575	533	0.747196
ENSP00000409346	2.9222e-05	0.441693	702	0.780808
ENSP00000264895	3.8303e-05	0.441284	379	0
ENSP00000273430	2.9814e-05	0.440734	913	0.910283
ENSP00000254854	3.3165e-05	0.440204	669	0.982538
ENSP00000378957	4.0088e-05	0.438517	651	0.390691
ENSP00000297283	2.3315e-05	0.438279	342	0.412758
ENSP00000334003	2.5375e-05	0.438254	349	0.494514
ENSP00000346733	3.8986e-05	0.437616	300	0.270747
ENSP00000318977	2.9434e-05	0.436958	567	0.696221
ENSP00000306512	5.2036e-05	0.436011	472	0
ENSP00000339449	2.5936e-05	0.435429	496	0
ENSP00000258796	3.2301e-05	0.432747	581	0.513013
ENSP00000381097	3.163e-05	0.43182	282	0.980963
ENSP00000348278	3.5395e-05	0.430615	596	0.308088
ENSP00000339004	4.7973e-05	0.430357	760	0
ENSP00000327691	1.8638e-05	0.429357	235	0
ENSP00000337825	7.1367e-05	0.427995	970	0.937171
ENSP00000321259	2.443e-05	0.427819	325	0.368664
ENSP00000295025	4.8499e-05	0.426735	817	0.940159
ENSP00000265354	4.9511e-05	0.426618	700	0
ENSP00000311684	2.7257e-05	0.426195	207	0.987142
ENSP00000252487	4.1967e-05	0.425527	328	0.399551
ENSP00000218388	3.7964e-05	0.424617	357	0.871238
ENSP00000219069	2.3715e-05	0.424613	401	0.917666
ENSP00000420381	3.7571e-05	0.42414	358	0.625743
ENSP00000349594	3.2654e-05	0.423837	801	0.910576
ENSP00000316681	4.2938e-05	0.423042	386	0
ENSP00000368124	2.5696e-05	0.422747	501	0
ENSP00000376384	3.4998e-05	0.421903	760	0
ENSP00000378323	5.9368e-05	0.421731	859	0.982805
ENSP00000352233	1.9814e-05	0.421608	525	0.923035
ENSP00000360811	3.2326e-05	0.421185	557	0.96917
ENSP00000245503	3.2131e-05	0.42069	749	0.763805
ENSP00000270225	2.761e-05	0.418988	448	0.672269
ENSP00000288207	3.3207e-05	0.418745	811	0.82014
ENSP00000326267	2.62e-05	0.41798	385	0.968645
ENSP00000428480	2.7785e-05	0.416692	759	0.973307
ENSP00000265968	2.8855e-05	0.415686	389	0.529368
ENSP00000303211	3.7363e-05	0.414882	505	0.742689
ENSP00000355751	2.9634e-05	0.41458	534	0.759937
ENSP00000401445	3.6101e-05	0.413886	672	0.977641
ENSP00000336712	2.9305e-05	0.412142	419	0.602169
ENSP00000279242	3.1896e-05	0.410747	418	0.51909
ENSP00000376445	2.783e-05	0.410321	582	0.69874
ENSP00000263620	2.4073e-05	0.409202	733	0.803293
ENSP00000234590	4.7057e-05	0.409105	375	0.70369
ENSP00000262630	2.6051e-05	0.407741	832	0.937936
ENSP00000354778	3.4333e-05	0.40761	469	0.358776
ENSP00000263388	4.6381e-05	0.40454	531	0.976788
ENSP00000290015	2.3238e-05	0.402859	401	0.971989
ENSP00000325146	3.3761e-05	0.402817	901	0.691313
ENSP00000315615	2.8982e-05	0.402441	908	0.505805
ENSP00000343924	2.5306e-05	0.400791	760	0.549313
ENSP00000261523	2.9562e-05	0.3981	911	0.913316
ENSP00000380897	3.0941e-05	0.397175	457	0.448658
ENSP00000396722	2.5501e-05	0.396959	307	0.511566
ENSP00000416341	3.0258e-05	0.396145	227	0.160313
ENSP00000368667	2.8161e-05	0.394519	241	0.669327
ENSP00000328720	3.1673e-05	0.391827	317	0
ENSP00000406157	4.5677e-05	0.391203	503	0.953577
ENSP00000359074	3.6076e-05	0.389952	680	0
ENSP00000403103	3.1588e-05	0.389712	989	0.884729
ENSP00000264428	2.7941e-05	0.389171	663	0.469428
ENSP00000284878	4.0553e-05	0.388641	329	0.313068
ENSP00000340278	2.8964e-05	0.386876	398	0.605856
ENSP00000387699	7.7649e-05	0.385383	942	0
ENSP00000399968	4.1292e-05	0.382822	837	0.92537
ENSP00000359019	3.0833e-05	0.381949	503	0
ENSP00000240139	4.349e-05	0.381908	809	0.97904
ENSP00000285018	3.0332e-05	0.381742	530	0.979722
ENSP00000221496	2.8183e-05	0.381472	447	0.971417
ENSP00000237612	3.0449e-05	0.379966	727	0.768919
ENSP00000306697	2.3853e-05	0.379374	370	0.837944
ENSP00000347046	2.8246e-05	0.379216	907	0.981485
ENSP00000393333	2.6519e-05	0.376696	931	0.674872
ENSP00000328169	2.9511e-05	0.376599	345	0.945482
ENSP00000261037	3.3632e-05	0.374705	906	0.637426
ENSP00000262873	3.1909e-05	0.374376	749	0.746753
ENSP00000333275	2.7978e-05	0.373886	911	0.902351
ENSP00000258411	2.6471e-05	0.372473	404	0.970788
ENSP00000264634	3.4105e-05	0.371536	476	0
ENSP00000273668	4.7558e-05	0.371093	698	0.497789
ENSP00000355627	5.1729e-05	0.370174	988	0.883613
ENSP00000330382	2.7389e-05	0.369204	906	0.891713
ENSP00000264832	5.5852e-05	0.367716	564	0.842911
ENSP00000273550	4.5594e-05	0.367394	670	0.572537
ENSP00000326671	2.8162e-05	0.36735	390	0.273442
ENSP00000369547	3.5612e-05	0.366327	418	0.26586
ENSP00000206249	0.00010265	0.364448	907	0
ENSP00000006053	2.4873e-05	0.362237	305	0.697372
ENSP00000328808	2.0492e-05	0.36213	321	0
ENSP00000417963	3.2291e-05	0.361718	900	0.572356
ENSP00000389128	1.9396e-05	0.359763	761	0
ENSP00000346667	3.1888e-05	0.359708	368	0.511701
ENSP00000267085	2.3362e-05	0.358669	300	0.207115
ENSP00000266718	3.5956e-05	0.357835	760	0.784904
ENSP00000366157	2.2617e-05	0.357258	329	0.527325
ENSP00000454303	2.7188e-05	0.356025	416	0.492412
ENSP00000310208	2.9327e-05	0.355166	375	0.283275
ENSP00000281172	3.1893e-05	0.354993	875	0.577696
ENSP00000330612	1.7598e-05	0.354313	340	0.325269
ENSP00000226209	3.1812e-05	0.352647	749	0
ENSP00000371875	2.3951e-05	0.352413	630	0.971899
ENSP00000334952	4.2954e-05	0.352033	760	0
ENSP00000258457	3.6782e-05	0.351216	581	0.188614
ENSP00000005257	4.8474e-05	0.350969	521	0.960795
ENSP00000236671	3.2607e-05	0.350435	694	0.771349
ENSP00000265689	2.3052e-05	0.3496	666	0.778171
ENSP00000244364	2.1413e-05	0.348467	216	0.572443
ENSP00000249842	2.0283e-05	0.347351	760	0.579014
ENSP00000231449	4.4277e-05	0.346806	912	0.792804
ENSP00000331342	2.9263e-05	0.345578	578	0.191574
ENSP00000277480	2.9916e-05	0.345326	254	0.809859
ENSP00000419081	3.038e-05	0.345232	385	0
ENSP00000345193	3.5699e-05	0.344858	343	0.979256
ENSP00000373884	3.4606e-05	0.34437	758	0.693476
ENSP00000280362	3.5679e-05	0.344142	349	0.653743
ENSP00000253799	2.7028e-05	0.34207	303	0.434766
ENSP00000417914	2.866e-05	0.341356	491	0.921722
ENSP00000359567	3.0308e-05	0.340936	471	0.963892
ENSP00000266041	3.6859e-05	0.340838	365	0.760548
ENSP00000297991	2.6357e-05	0.340278	332	0.491102
ENSP00000341289	4.1367e-05	0.339453	539	0.645515
ENSP00000358861	3.1491e-05	0.337184	680	0.494226
ENSP00000376436	3.1995e-05	0.33624	936	0.962068
ENSP00000291527	4.0566e-05	0.336226	482	0.717972
ENSP00000303452	3.1831e-05	0.335953	912	0.840964
ENSP00000224764	3.0544e-05	0.335691	638	0
ENSP00000349960	8.4043e-05	0.335327	660	0
ENSP00000269346	3.0804e-05	0.334913	550	0.512965
ENSP00000341382	3.0496e-05	0.333536	225	0.758418
ENSP00000332151	2.6766e-05	0.333406	309	0.37426
ENSP00000389870	2.4588e-05	0.33293	787	0.972943
ENSP00000361915	2.0971e-05	0.332863	453	0.961863
ENSP00000310006	2.9184e-05	0.332676	905	0.83086
ENSP00000262033	2.7905e-05	0.33106	940	0.651946
ENSP00000282701	2.1618e-05	0.3302	511	0.968299
ENSP00000359729	2.443e-05	0.330129	320	0.395554
ENSP00000379616	3.5484e-05	0.329685	749	0.774553
ENSP00000382004	3.2751e-05	0.328062	907	0.721566
ENSP00000257497	4.5079e-05	0.327988	906	0.782228
ENSP00000298139	3.1919e-05	0.327884	942	0.677788
ENSP00000361834	3.5706e-05	0.327254	921	0.812085
ENSP00000356438	3.7153e-05	0.326767	932	0.841359
ENSP00000274353	2.8026e-05	0.326068	203	0.20266
ENSP00000301917	2.3077e-05	0.326022	213	0.325167
ENSP00000379880	2.9635e-05	0.325414	461	0.599981
ENSP00000340937	3.4822e-05	0.325268	903	0.601429
ENSP00000364265	2.8372e-05	0.323554	511	0
ENSP00000357229	2.0793e-05	0.322288	559	0
ENSP00000438400	7.2249e-05	0.320364	812	0.626519
ENSP00000335153	0.00011395	0.320196	901	0.844078
ENSP00000262160	4.7393e-05	0.319962	667	0.96741
ENSP00000323568	2.9249e-05	0.318277	426	0.58476
ENSP00000316032	2.9918e-05	0.317086	809	0.852539
ENSP00000355775	2.1625e-05	0.314805	355	0.98262
ENSP00000309431	2.1896e-05	0.313683	321	0
ENSP00000324884	2.0525e-05	0.313621	564	0.956409
ENSP00000363921	3.3014e-05	0.31275	329	0.660931
ENSP00000344115	2.829e-05	0.312609	582	0.87263
ENSP00000222381	2.3484e-05	0.312398	286	0.579155
ENSP00000268122	2.4661e-05	0.311583	561	0.386017
ENSP00000320935	4.1305e-05	0.311127	293	0.776273
ENSP00000361777	3.5868e-05	0.311018	668	0
ENSP00000264047	2.3732e-05	0.308893	313	0.266582
ENSP00000278198	4.1772e-05	0.307729	760	0.575283
ENSP00000356671	3.0686e-05	0.307075	999	0.728667
ENSP00000311113	4.6853e-05	0.306552	694	0.861439
ENSP00000457868	2.405e-05	0.305765	393	0.577238
ENSP00000409555	2.1348e-05	0.304707	576	0.598932
ENSP00000298119	3.1902e-05	0.304582	760	0.59651
ENSP00000347454	3.3133e-05	0.30437	650	0.487378
ENSP00000222139	3.0716e-05	0.303857	997	0.831345
ENSP00000336725	2.9905e-05	0.303814	422	0.770353
ENSP00000284154	2.6525e-05	0.302302	975	0.733378
ENSP00000358548	7.111e-05	0.300679	967	0.939667
ENSP00000379098	4.5055e-05	0.298589	906	0.726537
ENSP00000368805	2.2268e-05	0.297785	554	0.85804
ENSP00000262731	2.7426e-05	0.297303	242	0.150694
ENSP00000263233	2.6591e-05	0.295062	801	0.372401
ENSP00000252934	2.9395e-05	0.294401	353	0.199754
ENSP00000334145	2.626e-05	0.292675	915	0.764616
ENSP00000263094	2.8545e-05	0.291535	167	0.210819
ENSP00000227507	6.9117e-05	0.291487	999	0
ENSP00000256119	5.037e-05	0.291268	306	0
ENSP00000300060	3.1814e-05	0.291243	768	0.702116
ENSP00000354663	2.3927e-05	0.290993	311	0.894022
ENSP00000218006	2.5659e-05	0.290925	669	0.980928
ENSP00000415900	3.6521e-05	0.290233	301	0.461714
ENSP00000374455	3.1115e-05	0.289373	796	0.777663
ENSP00000319052	4.9997e-05	0.286399	599	0.97402
ENSP00000405950	2.3252e-05	0.285792	565	0
ENSP00000367197	2.7447e-05	0.284593	385	0.971647
ENSP00000232975	2.5642e-05	0.284423	385	0.971155
ENSP00000301490	2.5414e-05	0.283762	486	0.307245
ENSP00000263640	2.7161e-05	0.283444	727	0.941113
ENSP00000256443	2.2075e-05	0.283417	976	0.848482
ENSP00000315299	4.0671e-05	0.283369	827	0.972008
ENSP00000427329	2.1456e-05	0.283365	252	0
ENSP00000235329	2.8776e-05	0.283163	364	0.531531
ENSP00000361562	2.7328e-05	0.283023	313	0.313304
ENSP00000349893	2.8132e-05	0.282427	319	0.76502
ENSP00000345772	2.7481e-05	0.280865	383	0
ENSP00000375557	2.7737e-05	0.280533	401	0
ENSP00000359793	2.6929e-05	0.280286	914	0.516097
ENSP00000405890	3.1009e-05	0.280065	833	0.988167
ENSP00000419101	2.6257e-05	0.27939	442	0.541126
ENSP00000300737	2.8161e-05	0.278795	938	0.608428
ENSP00000261434	2.7809e-05	0.278352	505	0.434446
ENSP00000253004	3.4988e-05	0.277681	207	0.42781
ENSP00000252505	2.109e-05	0.276954	392	0.570466
ENSP00000232014	3.3103e-05	0.276896	555	0.967321
ENSP00000270570	2.8364e-05	0.276259	329	0.274893
ENSP00000286648	4.1772e-05	0.275978	956	0.83363
ENSP00000258400	2.5337e-05	0.275053	912	0.56718
ENSP00000357494	3.2169e-05	0.274964	302	0.619849
ENSP00000300873	2.3637e-05	0.27411	800	0.463993
ENSP00000345530	4.3506e-05	0.273312	853	0.755751
ENSP00000226413	2.6269e-05	0.273121	912	0.847957
ENSP00000283635	8.3526e-05	0.273032	757	0
ENSP00000377941	3.2448e-05	0.271399	733	0.687338
ENSP00000216271	2.9932e-05	0.270815	909	0
ENSP00000230323	2.1219e-05	0.270669	450	0
ENSP00000249042	2.5775e-05	0.27064	282	0.444251
ENSP00000256078	7.5467e-05	0.270155	967	0.918053
ENSP00000296422	2.0858e-05	0.26997	274	0.429759
ENSP00000437409	2.4805e-05	0.26972	377	0.710031
ENSP00000268171	6.9304e-05	0.269371	943	0.957064
ENSP00000367770	2.7674e-05	0.269024	509	0.287323
ENSP00000409612	2.6282e-05	0.268488	497	0.303619
ENSP00000340118	2.3527e-05	0.26756	418	0.362416
ENSP00000316030	3.5551e-05	0.267071	907	0
ENSP00000282541	3.2424e-05	0.266685	569	0.31119
ENSP00000320447	2.8021e-05	0.266081	907	0.893028
ENSP00000221972	4.7852e-05	0.266029	517	0.782533
ENSP00000254301	3.8163e-05	0.265408	817	0.831381
ENSP00000391498	2.6462e-05	0.265039	234	0.581458
ENSP00000351767	3.3575e-05	0.263987	908	0.682202
ENSP00000348827	3.4393e-05	0.262264	904	0.879523
ENSP00000307900	3.1375e-05	0.262231	377	0.50629
ENSP00000293288	3.8515e-05	0.256884	584	0.897826
ENSP00000311290	2.8835e-05	0.256829	433	0.946715
ENSP00000349275	2.8978e-05	0.255653	363	0.859487
ENSP00000336630	2.8677e-05	0.254302	907	0.763991
ENSP00000321835	2.9174e-05	0.254295	519	0.966811
ENSP00000348611	3.9666e-05	0.253667	909	0
ENSP00000385361	2.0601e-05	0.253323	361	0.553206
ENSP00000303706	2.4766e-05	0.252456	598	0.904345
ENSP00000356370	2.7377e-05	0.251727	538	0.519898
ENSP00000278422	4.5989e-05	0.250749	371	0.24335
ENSP00000260356	3.7061e-05	0.250104	499	0.847913
ENSP00000264162	2.9119e-05	0.249961	486	0.644064
ENSP00000380675	2.3463e-05	0.249375	241	0.820921
ENSP00000303507	4.0412e-05	0.24818	981	0.849167
ENSP00000237500	2.4783e-05	0.247869	452	0.685606
ENSP00000314897	2.3021e-05	0.247215	873	0.897111
ENSP00000338413	2.8257e-05	0.246312	644	0.624051
ENSP00000370213	3.3501e-05	0.245705	257	0.570291
ENSP00000237530	2.5159e-05	0.244465	997	0.552501
ENSP00000226730	4.8875e-05	0.243055	912	0.798183
ENSP00000417464	2.5846e-05	0.241833	753	0.729589
ENSP00000300105	5.3027e-05	0.241788	927	0.608189
ENSP00000380308	3.1295e-05	0.241258	512	0.441375
ENSP00000333203	2.5357e-05	0.241252	323	0.759012
ENSP00000312664	2.5489e-05	0.240036	370	0.778458
ENSP00000304308	2.5358e-05	0.237949	900	0.966383
ENSP00000379326	2.7821e-05	0.23669	499	0.306966
ENSP00000285850	2.3001e-05	0.235832	220	0.269137
ENSP00000173229	3.1639e-05	0.235789	270	0.849654
ENSP00000250498	2.6484e-05	0.234433	995	0.343728
ENSP00000222718	2.1376e-05	0.233222	491	0.974317
ENSP00000362613	2.1347e-05	0.233208	447	0.940999
ENSP00000368332	3.5698e-05	0.232373	861	0.921579
ENSP00000345147	2.5325e-05	0.232296	621	0.928112
ENSP00000250092	2.7692e-05	0.231574	634	0.819971
ENSP00000363763	3.7498e-05	0.230636	285	0.973867
ENSP00000417901	3.3704e-05	0.230508	347	0.291152
ENSP00000347602	2.6559e-05	0.230245	609	0
ENSP00000397582	2.1367e-05	0.230017	489	0.51794
ENSP00000395929	3.7625e-05	0.229316	450	0.890398
ENSP00000252898	3.3987e-05	0.229225	340	0.468127
ENSP00000290552	2.7268e-05	0.228819	417	0.948864
ENSP00000292427	2.2452e-05	0.228125	275	0.544497
ENSP00000270879	2.6487e-05	0.227571	563	0.209189
ENSP00000359375	4.932e-05	0.227491	400	0.153508
ENSP00000262653	2.5246e-05	0.225279	242	0.553214
ENSP00000309913	2.4871e-05	0.224869	710	0.985905
ENSP00000229794	9.1885e-05	0.224854	943	0
ENSP00000313391	2.2854e-05	0.224555	999	0.596696
ENSP00000332565	2.4157e-05	0.224047	412	0.494704
ENSP00000318585	3.3673e-05	0.223803	238	0
ENSP00000359300	2.9365e-05	0.223003	560	0.970901
ENSP00000261267	3.5852e-05	0.22288	450	0.741488
ENSP00000391826	3.6969e-05	0.221908	607	0.89431
ENSP00000376921	2.685e-05	0.220349	587	0.386404
ENSP00000278742	3.4567e-05	0.220159	380	0.389192
ENSP00000291574	3.3426e-05	0.219441	741	0.160848
ENSP00000365745	2.8903e-05	0.219143	560	0.736558
ENSP00000333122	2.3184e-05	0.219039	286	0.919106
ENSP00000005284	3.1097e-05	0.217949	947	0.440074
ENSP00000420127	2.7505e-05	0.217585	634	0.314631
ENSP00000299767	4.2786e-05	0.21728	567	0.660942
ENSP00000341159	3.5203e-05	0.217222	637	0.289606
ENSP00000264110	3.2232e-05	0.216466	902	0
ENSP00000386896	3.531e-05	0.215001	812	0.793517
ENSP00000357669	2.458e-05	0.21471	669	0.97878
ENSP00000357794	2.7355e-05	0.214472	252	0.620834
ENSP00000346964	3.8621e-05	0.214397	583	0.479857
ENSP00000360973	2.3947e-05	0.213619	398	0.484039
ENSP00000274335	3.8575e-05	0.213463	999	0
ENSP00000361850	3.2331e-05	0.21282	209	0.819868
ENSP00000217652	2.4629e-05	0.212023	452	0.64779
ENSP00000216513	2.832e-05	0.21181	913	0.922995
ENSP00000326366	3.5794e-05	0.211403	295	0.853201
ENSP00000256722	2.9617e-05	0.210292	914	0.544269
ENSP00000372170	3.5733e-05	0.210261	722	0.988535
ENSP00000263372	2.2947e-05	0.209338	242	0.591263
ENSP00000333685	6.0421e-05	0.208542	919	0.975597
ENSP00000375069	3.3902e-05	0.208243	903	0.639435
ENSP00000362082	2.8069e-05	0.207782	968	0.952018
ENSP00000349131	2.9193e-05	0.205802	227	0.232658
ENSP00000293379	3.0582e-05	0.205778	812	0.72536
ENSP00000383143	3.0575e-05	0.205459	296	0.371598
ENSP00000281708	3.0324e-05	0.205296	647	0.939112
ENSP00000308772	2.4253e-05	0.204282	692	0.945463
ENSP00000286201	2.0887e-05	0.203729	214	0.866784
ENSP00000291539	2.5847e-05	0.203376	900	0.981267
ENSP00000262493	3.3558e-05	0.202583	903	0.980457
ENSP00000448323	2.8317e-05	0.202582	302	0
ENSP00000357998	3.4989e-05	0.202471	381	0.367779
ENSP00000332204	2.4237e-05	0.202251	645	0.348359
ENSP00000444972	3.1662e-05	0.200089	639	0.979165
ENSP00000281043	3.4834e-05	0.199706	953	0.94892
ENSP00000227758	2.9367e-05	0.199441	576	0.880254
ENSP00000263102	2.5713e-05	0.198712	513	0.570642
ENSP00000357981	2.9986e-05	0.197067	607	0.775929
ENSP00000377947	2.8865e-05	0.196189	904	0.904859
ENSP00000343246	3.2135e-05	0.193945	956	0.974333
ENSP00000372193	3.1946e-05	0.191217	302	0.512847
ENSP00000417257	4.7608e-05	0.19084	513	0.578021
ENSP00000260731	2.7772e-05	0.190749	717	0.572332
ENSP00000338562	2.6411e-05	0.190458	276	0.433221
ENSP00000312150	3.082e-05	0.190293	569	0.982822
ENSP00000225823	2.7283e-05	0.188933	222	0.609926
ENSP00000230882	3.4341e-05	0.188156	800	0.81856
ENSP00000441875	4.4411e-05	0.187868	636	0.621207
ENSP00000346827	2.8736e-05	0.187834	247	0.22006
ENSP00000363596	3.0028e-05	0.187642	392	0.490199
ENSP00000274063	2.5085e-05	0.187593	528	0.969195
ENSP00000355718	2.9557e-05	0.183661	540	0.973457
ENSP00000302189	2.4862e-05	0.183213	809	0.947003
ENSP00000323275	2.8769e-05	0.182922	681	0.973796
ENSP00000310036	3.3747e-05	0.182862	905	0.909264
ENSP00000357982	3.1898e-05	0.182463	904	0.894816
ENSP00000268704	2.9684e-05	0.182181	414	0.539611
ENSP00000337691	3.772e-05	0.181866	529	0.988649
ENSP00000357516	3.2664e-05	0.18136	603	0.713252
ENSP00000355480	2.2374e-05	0.181237	385	0
ENSP00000351255	3.0739e-05	0.181043	941	0.791355
ENSP00000290399	2.3888e-05	0.180202	402	0.814235
ENSP00000370299	2.3837e-05	0.179788	416	0.235832
ENSP00000418994	2.846e-05	0.179549	370	0.352774
ENSP00000258886	2.823e-05	0.179269	439	0.525259
ENSP00000377080	2.2269e-05	0.178936	345	0.955648
ENSP00000341944	2.3018e-05	0.178007	760	0.624203
ENSP00000263125	3.4607e-05	0.176002	472	0.982598
ENSP00000313059	5.1534e-05	0.17594	418	0.395221
ENSP00000259396	2.8965e-05	0.175933	608	0.353489
ENSP00000384708	2.9314e-05	0.175801	380	0.738447
ENSP00000249373	2.5562e-05	0.175201	341	0.907559
ENSP00000282146	2.4186e-05	0.174833	296	0.599174
ENSP00000332293	2.7125e-05	0.174523	661	0.953683
ENSP00000256797	2.3155e-05	0.173211	672	0.977297
ENSP00000401399	3.6214e-05	0.173083	366	0.767065
ENSP00000354859	3.1851e-05	0.172978	636	0.752977
ENSP00000465742	3.0539e-05	0.172751	800	0.446102
ENSP00000348944	3.0854e-05	0.172635	343	0.510481
ENSP00000361290	3.4913e-05	0.171749	905	0.694117
ENSP00000358866	2.973e-05	0.171521	458	0.670316
ENSP00000247005	2.2588e-05	0.170956	372	0.960136
ENSP00000261937	3.0971e-05	0.170554	597	0.975588
ENSP00000355094	2.8925e-05	0.170528	394	0.57861
ENSP00000405252	2.4886e-05	0.170487	945	0.463698
ENSP00000276052	5.3123e-05	0.170427	591	0
ENSP00000339250	2.7137e-05	0.170417	330	0.473118
ENSP00000339527	3.5679e-05	0.17005	429	0
ENSP00000345964	2.5862e-05	0.169668	211	0.154969
ENSP00000334840	3.2621e-05	0.168833	941	0
ENSP00000305152	2.8133e-05	0.16801	920	0
ENSP00000276033	2.8186e-05	0.167555	515	0
ENSP00000215659	5.3496e-05	0.167282	605	0.976516
ENSP00000256458	2.845e-05	0.166993	598	0.983432
ENSP00000311596	1.8107e-05	0.166883	345	0.938335
ENSP00000359035	2.4353e-05	0.166815	401	0.577011
ENSP00000310244	2.4483e-05	0.166176	802	0.716048
ENSP00000320768	2.6319e-05	0.166128	476	0.803523
ENSP00000365757	2.3526e-05	0.165607	346	0.57648
ENSP00000216252	2.556e-05	0.164943	292	0.575036
ENSP00000242159	2.1539e-05	0.164278	323	0.960893
ENSP00000362328	2.3001e-05	0.164142	206	0.689812
ENSP00000269243	2.9158e-05	0.164103	749	0.751048
ENSP00000306490	2.7694e-05	0.16358	903	0.668549
ENSP00000256759	2.7438e-05	0.163054	874	0.963975
ENSP00000264335	6.1472e-05	0.162326	629	0.984121
ENSP00000357040	2.6895e-05	0.161795	257	0.820011
ENSP00000377372	2.8872e-05	0.160205	271	0.78022
ENSP00000381549	2.6014e-05	0.160074	238	0.220891
ENSP00000291582	2.7183e-05	0.159785	471	0.8162
ENSP00000237837	2.5255e-05	0.159715	840	0.916364
ENSP00000254457	2.5854e-05	0.159558	302	0
ENSP00000244728	3.3639e-05	0.158803	905	0.563173
ENSP00000302397	2.8192e-05	0.158376	486	0.473547
ENSP00000291552	3.0289e-05	0.158013	687	0.691683
ENSP00000256953	3.5071e-05	0.157261	496	0.957644
ENSP00000376048	2.6487e-05	0.156409	570	0.658131
ENSP00000265372	3.2587e-05	0.156328	922	0.947341
ENSP00000405963	2.2812e-05	0.156128	800	0.572281
ENSP00000162023	2.4869e-05	0.156048	445	0
ENSP00000364204	2.4687e-05	0.155548	493	0.678493
ENSP00000351209	3.5046e-05	0.155494	297	0.976972
ENSP00000295137	4.7778e-05	0.155347	649	0.974002
ENSP00000233557	2.7821e-05	0.1552	920	0.803445
ENSP00000262319	3.0458e-05	0.153866	239	0.230227
ENSP00000317997	2.1951e-05	0.152698	506	0.685024
ENSP00000366124	3.3431e-05	0.151967	814	0.700025
ENSP00000227474	2.5252e-05	0.151719	483	0.786295
ENSP00000354588	3.1966e-05	0.151287	424	0
ENSP00000264426	3.4286e-05	0.150054	800	0.553422
ENSP00000265965	2.8842e-05	0.149332	659	0.414515
ENSP00000327440	1.997e-05	0.149308	394	0.948823
ENSP00000345341	2.5267e-05	0.149053	939	0.394099
ENSP00000353679	3.2914e-05	0.148333	705	0.855191
ENSP00000282928	2.3176e-05	0.147805	560	0.962225
ENSP00000261892	3.1276e-05	0.14548	812	0.354398
ENSP00000283122	3.1542e-05	0.144973	560	0.969289
ENSP00000235628	2.7013e-05	0.144622	585	0.519623
ENSP00000386444	3.2613e-05	0.144573	342	0.808148
ENSP00000261726	2.4131e-05	0.143668	236	0.651821
ENSP00000347055	2.2924e-05	0.143429	294	0.606922
ENSP00000387282	2.8242e-05	0.143359	863	0.563463
ENSP00000320516	3.836e-05	0.143141	505	0.288878
ENSP00000369816	2.9042e-05	0.142801	387	0.688598
ENSP00000357306	4.119e-05	0.142666	496	0.966588
ENSP00000326371	2.4027e-05	0.142199	875	0
ENSP00000262551	2.8378e-05	0.140752	760	0.733268
ENSP00000055077	2.1702e-05	0.139782	999	0.702108
ENSP00000302630	2.2114e-05	0.134959	271	0.929172
ENSP00000441828	2.304e-05	0.134542	194	0.465741
ENSP00000364794	2.7518e-05	0.134027	359	0.825297
ENSP00000232564	2.9272e-05	0.133925	831	0.977288
ENSP00000320431	2.7022e-05	0.133885	271	0.182813
ENSP00000290200	2.6181e-05	0.133726	290	0.796341
ENSP00000385834	4.6049e-05	0.133367	508	0.854478
ENSP00000166244	2.6026e-05	0.132759	286	0.979922
ENSP00000320378	2.4724e-05	0.132299	297	0.292473
ENSP00000230792	2.529e-05	0.131267	900	0.268532
ENSP00000230361	2.5531e-05	0.130665	343	0.625503
ENSP00000356480	4.6074e-05	0.129841	971	0.734982
ENSP00000382120	2.5806e-05	0.129805	216	0.360377
ENSP00000309845	0.00013742	0.129102	967	0
ENSP00000377854	1.9397e-05	0.12903	314	0.949961
ENSP00000269260	4.4072e-05	0.128999	915	0
ENSP00000311005	4.932e-05	0.127528	611	0.970361
ENSP00000302620	2.6548e-05	0.126944	263	0.222071
ENSP00000312535	2.7006e-05	0.126918	760	0.548412
ENSP00000296509	3.8363e-05	0.126882	576	0.6702
ENSP00000228437	1.9778e-05	0.126691	448	0.950326
ENSP00000216117	3.1344e-05	0.126485	323	0.82597
ENSP00000367992	2.4734e-05	0.125296	452	0.6008
ENSP00000262752	2.9365e-05	0.125247	674	0.983519
ENSP00000366093	2.9005e-05	0.124877	913	0.911356
ENSP00000367102	2.6265e-05	0.124643	506	0.26497
ENSP00000283268	2.4537e-05	0.124367	311	0.932447
ENSP00000396304	5.9863e-05	0.122294	812	0.509628
ENSP00000368884	4.0289e-05	0.122198	676	0
ENSP00000304440	2.6179e-05	0.121679	391	0.362568
ENSP00000243786	2.1554e-05	0.121475	511	0.951052
ENSP00000295206	2.4599e-05	0.121238	504	0.976326
ENSP00000296144	3.4036e-05	0.120262	760	0.540128
ENSP00000354574	2.0439e-05	0.118172	274	0.40364
ENSP00000222726	2.1656e-05	0.117303	412	0.977499
ENSP00000250111	3.2921e-05	0.116658	231	0.364699
ENSP00000267119	3.1666e-05	0.115746	739	0.474471
ENSP00000262726	2.2417e-05	0.115711	385	0
ENSP00000249749	2.1438e-05	0.115048	360	0.922599
ENSP00000406209	2.6502e-05	0.113664	807	0.347967
ENSP00000383587	2.7961e-05	0.113264	758	0.289268
ENSP00000298428	2.9598e-05	0.112724	905	0.518156
ENSP00000318799	2.2885e-05	0.11226	224	0.897065
ENSP00000175506	2.726e-05	0.110697	581	0.526872
ENSP00000295987	3.8404e-05	0.110529	513	0.669288
ENSP00000353344	2.2965e-05	0.11028	931	0.948901
ENSP00000053469	2.3319e-05	0.110124	329	0.622037
ENSP00000360141	3.5137e-05	0.106889	963	0.857934
ENSP00000300177	3.3491e-05	0.10683	284	0.909582
ENSP00000302830	2.5582e-05	0.106295	538	0.524891
ENSP00000264657	6.353e-05	0.106099	984	0
ENSP00000380505	2.6432e-05	0.105505	335	0.578325
ENSP00000290341	2.2329e-05	0.104838	357	0.794264
ENSP00000263239	2.207e-05	0.104678	359	0.826931
ENSP00000306754	2.1601e-05	0.10365	260	0.914857
ENSP00000349238	2.5576e-05	0.102787	446	0.506833
ENSP00000211287	5.2384e-05	0.101837	605	0.978069
ENSP00000264668	2.5284e-05	0.101682	299	0.269936
ENSP00000298386	3.0259e-05	0.101521	762	0.978032
ENSP00000288221	2.4618e-05	0.0997576	203	0.295664
ENSP00000262946	3.2075e-05	0.0992193	250	0.284787
ENSP00000355317	7.372e-05	0.099186	759	0.691679
ENSP00000381599	3.5181e-05	0.0979574	457	0.682593
ENSP00000403932	2.1966e-05	0.0970429	385	0
ENSP00000415183	3.789e-05	0.0969225	330	0
ENSP00000327652	3.4127e-05	0.0967891	190	0
ENSP00000243924	3.1339e-05	0.0967595	349	0.840866
ENSP00000436901	2.0963e-05	0.0962002	574	0.307911
ENSP00000280612	2.1965e-05	0.0960413	212	0.256335
ENSP00000273047	3.3992e-05	0.0951035	515	0.583408
ENSP00000340797	4.3058e-05	0.0948176	255	0.323709
ENSP00000327213	3.3206e-05	0.0944033	735	0.91885
ENSP00000221485	2.2456e-05	0.0936581	187	0.604842
ENSP00000320434	2.6936e-05	0.0933484	483	0.374292
ENSP00000255465	2.9171e-05	0.0921095	560	0.889552
ENSP00000367830	2.5336e-05	0.0916973	225	0.757809
ENSP00000362057	2.2095e-05	0.0914554	407	0.809549
ENSP00000368766	2.6253e-05	0.0913609	903	0.598619
ENSP00000400175	8.225e-05	0.0908455	457	0.870286
ENSP00000386458	2.555e-05	0.0904043	505	0.660137
ENSP00000332756	2.1646e-05	0.0903427	687	0.355539
ENSP00000011684	2.7785e-05	0.0902939	907	0.189405
ENSP00000327255	2.2382e-05	0.0902376	717	0.748801
ENSP00000262238	3.76e-05	0.0889805	733	0.961574
ENSP00000320246	2.5468e-05	0.0889773	318	0.409933
ENSP00000352926	2.8668e-05	0.0883185	373	0
ENSP00000365253	2.0795e-05	0.0882677	760	0.551695
ENSP00000438285	2.1372e-05	0.0878438	330	0.379949
ENSP00000348602	2.2715e-05	0.0878352	242	0.538227
ENSP00000354158	2.3394e-05	0.0874469	739	0.777328
ENSP00000387662	4.526e-05	0.0863287	915	0.881124
ENSP00000262904	2.3559e-05	0.084807	954	0.910178
ENSP00000217133	2.4688e-05	0.0846949	321	0.570357
ENSP00000011653	5.7461e-05	0.0838437	561	0.809308
ENSP00000350896	2.5013e-05	0.0828689	282	0.979257
ENSP00000357255	2.3542e-05	0.0823962	361	0.9098
ENSP00000261461	2.665e-05	0.0821123	804	0.675066
ENSP00000321853	2.5339e-05	0.0816273	466	0.648426
ENSP00000328671	2.9812e-05	0.0812778	551	0.638653
ENSP00000043402	2.0245e-05	0.0802639	761	0.705152
ENSP00000023064	2.4558e-05	0.0800951	326	0.283923
ENSP00000244043	2.621e-05	0.0800334	936	0.406653
ENSP00000343325	3.4286e-05	0.0798018	343	0.987189
ENSP00000455507	4.3161e-05	0.0790135	438	0.978009
ENSP00000317404	2.7839e-05	0.0789735	242	0.109556
ENSP00000363773	3.1614e-05	0.0785309	400	0.562478
ENSP00000415481	2.2179e-05	0.0782552	820	0.941429
ENSP00000453089	1.8381e-05	0.0781977	496	0
ENSP00000397947	2.7841e-05	0.078021	752	0.129783
ENSP00000356954	2.8279e-05	0.0777516	343	0.904871
ENSP00000278317	2.9641e-05	0.0774757	435	0.460321
ENSP00000303248	2.7696e-05	0.0766709	762	0.978196
ENSP00000347754	2.5826e-05	0.0759843	215	0.493762
ENSP00000360129	2.2229e-05	0.0758058	385	0
ENSP00000257555	2.8414e-05	0.0753247	279	0.867726
ENSP00000381499	2.4857e-05	0.0749169	601	0.962218
ENSP00000342385	2.6724e-05	0.0740252	954	0.718435
ENSP00000255266	3.0471e-05	0.0716814	900	0.981176
ENSP00000305260	2.9427e-05	0.0712787	813	0.977501
ENSP00000435412	3.6516e-05	0.0711983	674	0
ENSP00000294635	1.3167e-05	0.0706927	760	0.593428
ENSP00000334280	2.5038e-05	0.0696149	271	0.359446
ENSP00000216336	2.7204e-05	0.0694604	405	0.755477
ENSP00000369442	2.2778e-05	0.0690595	802	0.724421
ENSP00000325527	2.8734e-05	0.0689669	343	0.754671
ENSP00000452854	2.2915e-05	0.0684217	688	0.872294
ENSP00000398003	1.3167e-05	0.0675912	760	0
ENSP00000271332	2.6864e-05	0.0670846	256	0.427374
ENSP00000417677	2.6313e-05	0.0668808	414	0.37218
ENSP00000312999	2.6248e-05	0.0659547	576	0.979723
ENSP00000450399	3.6429e-05	0.0657292	261	0.552952
ENSP00000337641	2.2828e-05	0.0656671	823	0.581655
ENSP00000296255	2.5297e-05	0.0655726	996	0.526073
ENSP00000469337	1.3164e-05	0.0654029	760	0.591946
ENSP00000420168	2.6299e-05	0.065158	408	0.256565
ENSP00000291823	2.3011e-05	0.06485	775	0.98303
ENSP00000326042	2.4305e-05	0.0646519	685	0.69244
ENSP00000350278	2.5079e-05	0.0641972	211	0.13948
ENSP00000278187	3.2226e-05	0.0613317	725	0.277663
ENSP00000378195	5.2468e-05	0.0598346	412	0.17854
ENSP00000354612	3.0366e-05	0.0596677	935	0.756279
ENSP00000358022	2.9953e-05	0.0594565	893	0.878035
ENSP00000279386	2.3485e-05	0.0588673	450	0.97375
ENSP00000351273	2.9867e-05	0.0586417	877	0.852347
ENSP00000370744	2.9481e-05	0.0584614	402	0.692797
ENSP00000325526	2.3485e-05	0.0563015	420	0.977074
ENSP00000292432	2.195e-05	0.0552577	608	0.973048
ENSP00000360266	0.00011351	0.0550116	988	0
ENSP00000231228	2.3255e-05	0.0539964	998	0.859373
ENSP00000326407	3.4593e-05	0.0533023	561	0.217363
ENSP00000389103	2.7163e-05	0.0532648	978	0.883079
ENSP00000454411	1.7989e-05	0.0531762	570	0.222613
ENSP00000350295	1.5443e-05	0.0523614	360	0.910788
ENSP00000351605	2.2746e-05	0.0519853	590	0.865715
ENSP00000308845	2.8806e-05	0.0517784	998	0.844747
ENSP00000265165	3.5182e-05	0.0512433	698	0.988412
ENSP00000345179	2.7349e-05	0.0511461	750	0.524144
ENSP00000220772	2.5148e-05	0.0508533	480	0.964555
ENSP00000267978	2.7739e-05	0.0504003	562	0.254498
ENSP00000354676	2.6415e-05	0.0493922	845	0.292635
ENSP00000328173	2.7296e-05	0.0488881	445	0.546019
ENSP00000338369	2.714e-05	0.0477317	258	0.344024
ENSP00000443168	1.9579e-05	0.0472463	414	0.549003
ENSP00000374069	1.9756e-05	0.0463356	272	0.637148
ENSP00000338185	2.8894e-05	0.0461498	909	0.687172
ENSP00000299267	2.7095e-05	0.0459121	555	0.538564
ENSP00000264896	2.062e-05	0.0458121	664	0.397467
ENSP00000379658	2.5123e-05	0.0455296	488	0.947258
ENSP00000343314	4.9724e-05	0.0451425	540	0.425679
ENSP00000416683	1.8485e-05	0.0450695	768	0.648373
ENSP00000384179	1.8569e-05	0.0447728	977	0.970764
ENSP00000246672	2.8014e-05	0.0445523	907	0.891341
ENSP00000264552	3.1596e-05	0.0442511	394	0.856491
ENSP00000308549	2.4993e-05	0.0438039	558	0.637782
ENSP00000334223	2.845e-05	0.0434622	437	0.282648
ENSP00000424595	2.24e-05	0.0433586	185	0.737056
ENSP00000355249	2.2035e-05	0.0432506	948	0.898651
ENSP00000367086	2.4098e-05	0.0426291	589	0.146096
ENSP00000354045	2.3593e-05	0.0417665	504	0.53209
ENSP00000262138	2.5343e-05	0.0415472	900	0.488077
ENSP00000384273	5.6471e-05	0.0414288	912	0.939212
ENSP00000367766	2.6938e-05	0.0405399	501	0.459998
ENSP00000306662	2.2698e-05	0.0401989	904	0.530354
ENSP00000343126	2.3666e-05	0.0400823	733	0.771384
ENSP00000337773	2.3043e-05	0.0400582	329	0.357373
ENSP00000358202	2.1309e-05	0.0395355	329	0
ENSP00000361818	2.8879e-05	0.0392817	995	0.72852
ENSP00000260766	2.7311e-05	0.0389239	620	0.631494
ENSP00000450687	2.5267e-05	0.0381985	224	0.885519
ENSP00000458075	2.0136e-05	0.038176	520	0
ENSP00000330631	2.218e-05	0.037256	760	0.570226
ENSP00000280979	2.1639e-05	0.0367467	416	0.606403
ENSP00000314499	5.3908e-05	0.0352741	563	0.97983
ENSP00000321326	2.5595e-05	0.0352391	911	0.892257
ENSP00000262053	1.8655e-05	0.0349789	275	0.940138
ENSP00000358963	2.4901e-05	0.0341042	370	0.556131
ENSP00000283179	2.6374e-05	0.0340798	595	0.676643
ENSP00000427015	3.2684e-05	0.0336078	670	0.97815
ENSP00000247461	3.6933e-05	0.0334418	477	0.570237
ENSP00000215832	8.1193e-05	0.0332242	954	0
ENSP00000356331	3.2208e-05	0.0328477	810	0.912364
ENSP00000253003	2.2367e-05	0.0327599	187	0.348895
ENSP00000416696	2.3747e-05	0.0323626	487	0
ENSP00000365663	3.2394e-05	0.032041	403	0.70858
ENSP00000384192	2.6874e-05	0.0316279	800	0.324168
ENSP00000417281	3.2506e-05	0.0314203	999	0.937968
ENSP00000333769	2.5634e-05	0.0312039	381	0.610477
ENSP00000281321	3.5777e-05	0.0302362	517	0.952657
ENSP00000380495	2.4777e-05	0.0299547	211	0.684985
ENSP00000221801	3.3124e-05	0.0299522	383	0.837025
ENSP00000367001	2.6518e-05	0.0294129	588	0.375715
ENSP00000379701	2.8626e-05	0.0291265	913	0.806701
ENSP00000367848	2.9877e-05	0.0287293	564	0.449264
ENSP00000277903	2.1094e-05	0.0284691	266	0.372227
ENSP00000353791	2.2837e-05	0.0278548	403	0.336114
ENSP00000228307	3.0377e-05	0.0277621	901	0.830326
ENSP00000377640	2.451e-05	0.0277544	823	0.845259
ENSP00000367398	2.7561e-05	0.0272905	235	0.310516
ENSP00000404375	1.8789e-05	0.0267641	809	0.845811
ENSP00000306129	2.8101e-05	0.0267387	203	0.543585
ENSP00000369460	2.0411e-05	0.0264061	418	0.915666
ENSP00000207437	2.3174e-05	0.0259374	797	0
ENSP00000338964	3.286e-05	0.0254215	571	0.300067
ENSP00000364188	2.5381e-05	0.0252111	997	0.500303
ENSP00000264436	2.481e-05	0.0249788	384	0.192139
ENSP00000380444	2.4509e-05	0.0243167	931	0.759497
ENSP00000231498	2.3792e-05	0.0240915	467	0.724053
ENSP00000339145	2.6619e-05	0.0237646	860	0.733269
ENSP00000370607	2.0776e-05	0.0237237	210	0.214335
ENSP00000258969	1.9974e-05	0.0227436	760	0.580675
ENSP00000296099	2.4099e-05	0.022541	414	0.626934
ENSP00000274547	2.7373e-05	0.0220504	555	0.551884
ENSP00000314480	2.2088e-05	0.0197838	217	0.927592
ENSP00000219548	2.5139e-05	0.019715	594	0.904893
ENSP00000405573	2.2765e-05	0.0196178	240	0.512755
ENSP00000446714	2.1747e-05	0.019549	795	0.645734
ENSP00000443246	1.851e-05	0.0194509	304	0
ENSP00000321679	2.0834e-05	0.0184182	193	0.897944
ENSP00000381045	5.2658e-05	0.0182057	479	0.848648
ENSP00000298910	5.4326e-05	0.0169781	623	0.96192
ENSP00000397026	2.5058e-05	0.0161402	212	0.555118
ENSP00000341189	3.5181e-05	0.0157582	902	0.841064
ENSP00000359121	2.6691e-05	0.0149355	606	0.178428
ENSP00000333188	2.5482e-05	0.0146227	318	0
ENSP00000383234	3.7706e-05	0.0132499	529	0.989998
ENSP00000264731	2.811e-05	0.0129059	694	0.917835
ENSP00000396052	2.2383e-05	0.0127424	802	0.810726
ENSP00000247153	2.5057e-05	0.0122233	242	0.588772
ENSP00000352208	2.8749e-05	0.0111707	338	0.385118
ENSP00000248996	2.6566e-05	0.0105277	904	0
ENSP00000225474	2.7422e-05	0.0101299	863	0.813138
ENSP00000355195	1.4976e-05	0.0086967	481	0.964838
ENSP00000355187	2.0621e-05	0.0084136	760	0.576296
ENSP00000291576	2.5299e-05	0.00792317	514	0.785835
ENSP00000348772	1.8526e-05	0.00671392	752	0
ENSP00000365380	3.758e-05	0.00590795	587	0
ENSP00000376322	2.5315e-05	0.00517116	271	0.961705
ENSP00000298231	2.7508e-05	0.00421977	801	0.880802
ENSP00000306997	3.511e-05	0.00403537	493	0.536319
ENSP00000370372	1.8052e-05	0.00390244	214	0.415237
ENSP00000356849	3.0046e-05	0.00379157	240	0.265119
ENSP00000297814	2.442e-05	0.00363043	314	0.634503
ENSP00000330190	1.8603e-05	0.00317469	743	0.80476
ENSP00000257515	5.1373e-05	0.00300318	747	0.283511
ENSP00000405987	1.3268e-05	0.00289006	760	0.582154
ENSP00000371376	1.8952e-05	0.00268764	303	0.673299
ENSP00000368686	2.2095e-05	0.00221258	567	0.904547
ENSP00000467176	3.3463e-05	0.00174385	401	0.93697
ENSP00000252242	2.0387e-05	0.000912174	530	0.818738
ENSP00000338157	2.2523e-05	0.000899691	964	0.974501
ENSP00000377934	1.9665e-05	-0.000181271	216	0.665426
ENSP00000302665	4.1205e-05	-0.000421009	902	0.888027
ENSP00000268296	3.3687e-05	-0.000790231	731	0.799014
ENSP00000301653	4.3502e-05	-0.00160567	499	0.907289
ENSP00000355896	2.2851e-05	-0.00209665	416	0.96809
ENSP00000322020	2.3572e-05	-0.00217944	752	0.130229
ENSP00000321729	2.3754e-05	-0.0025654	457	0
ENSP00000249504	2.3414e-05	-0.00351967	413	0.948276
ENSP00000381949	3.3626e-05	-0.00445135	906	0.650989
ENSP00000291592	2.5995e-05	-0.00449271	461	0.565878
ENSP00000258106	2.3468e-05	-0.00548449	333	0.940341
ENSP00000219789	2.8586e-05	-0.00554346	456	0.37462
ENSP00000292169	2.5958e-05	-0.0062568	158	0.383284
ENSP00000319788	3.287e-05	-0.00672632	329	0.344192
ENSP00000261845	4.1933e-05	-0.00717359	576	0.985864
ENSP00000316328	2.3074e-05	-0.00727547	439	0.827131
ENSP00000333298	2.8531e-05	-0.00769313	729	0.594382
ENSP00000360798	2.9124e-05	-0.00773767	815	0.615332
ENSP00000290759	2.0513e-05	-0.00841109	304	0.940733
ENSP00000429018	2.0552e-05	-0.00851801	167	0.211763
ENSP00000356795	2.3829e-05	-0.00999502	541	0.979292
ENSP00000332973	4.1285e-05	-0.0104928	962	0.962216
ENSP00000289248	1.9495e-05	-0.0106662	198	0.422046
ENSP00000234831	2.8771e-05	-0.0109042	240	0.232411
ENSP00000261226	2.8199e-05	-0.0112306	440	0.12534
ENSP00000320247	1.8743e-05	-0.0122958	323	0.227816
ENSP00000268182	2.206e-05	-0.0127477	900	0.752076
ENSP00000220325	2.6291e-05	-0.0130429	919	0.220287
ENSP00000351755	2.8255e-05	-0.0131946	906	0.602154
ENSP00000402758	2.1402e-05	-0.0141835	495	0.637195
ENSP00000372326	2.2732e-05	-0.0142895	256	0.346553
ENSP00000386029	2.4155e-05	-0.015691	555	0.462181
ENSP00000349003	2.4206e-05	-0.0161766	371	0.754885
ENSP00000236959	2.3713e-05	-0.0162644	919	0.654153
ENSP00000359212	2.0948e-05	-0.0164006	339	0.9813
ENSP00000439065	2.1926e-05	-0.016611	913	0
ENSP00000418081	3.3338e-05	-0.0168275	680	0.559231
ENSP00000295156	2.3121e-05	-0.0172307	379	0.571965
ENSP00000341551	3.8661e-05	-0.0174039	987	0.970617
ENSP00000225275	1.8932e-05	-0.0176228	900	0.237187
ENSP00000369003	2.3965e-05	-0.0176813	396	0
ENSP00000299952	3.7006e-05	-0.0177218	723	0.301136
ENSP00000259953	1.9812e-05	-0.0179321	275	0.388212
ENSP00000295408	2.4313e-05	-0.0181314	390	0.981914
ENSP00000357283	2.9166e-05	-0.0195835	242	0.763323
ENSP00000331734	2.7114e-05	-0.0205084	543	0
ENSP00000346440	2.6636e-05	-0.0209009	416	0.967398
ENSP00000284273	3.0159e-05	-0.0213137	457	0.72702
ENSP00000380193	2.3255e-05	-0.0215745	284	0.68475
ENSP00000252071	2.4615e-05	-0.0221352	324	0.97243
ENSP00000276689	2.6908e-05	-0.0224654	590	0.303834
ENSP00000349204	1.8334e-05	-0.022697	346	0.492661
ENSP00000361185	1.3483e-05	-0.0227809	760	0.576721
ENSP00000367608	2.3635e-05	-0.022868	325	0.791386
ENSP00000164024	2.1566e-05	-0.0229315	165	0.600509
ENSP00000215904	2.2983e-05	-0.0233118	404	0.540914
ENSP00000219169	2.2215e-05	-0.0238052	970	0.676775
ENSP00000240335	2.3369e-05	-0.0240726	306	0.976517
ENSP00000360718	2.3952e-05	-0.0241867	181	0.258957
ENSP00000290573	2.3788e-05	-0.0245902	593	0.961443
ENSP00000238682	2.1253e-05	-0.0251262	421	0.971721
ENSP00000351908	2.5523e-05	-0.0257931	327	0.82484
ENSP00000247584	1.9747e-05	-0.026152	422	0.928886
ENSP00000437073	2.4949e-05	-0.0263764	749	0.722557
ENSP00000290378	4.9281e-05	-0.0271201	661	0.977968
ENSP00000335083	2.5097e-05	-0.0282835	817	0.445594
ENSP00000299721	2.3353e-05	-0.0284091	329	0.251043
ENSP00000216807	2.2303e-05	-0.0288387	802	0.804613
ENSP00000410758	1.989e-05	-0.0297702	323	0.564325
ENSP00000394484	2.5683e-05	-0.0299711	398	0.65747
[truncated: 3,427 more rows]
