# Supplementary material for: Use of a Network-Based Method to Identify Latent Genes Associated with Hearing Loss in Children
Source: Front Cell Dev Biol. 2021 Nov 29;9:783500. doi: 10.3389/fcell.2021.783500 (PMC8667072; doi:10.3389/fcell.2021.783500)
Supplement: Supplementary file 3 [file Table6.XLSX]

## Sheet: Sheet1
Ensembl ID	Gene symbol	Probability	Zscore	MAS	MFS
ENSP00000304283	RAC3	0.00014956	5.03155	994	0.998367
ENSP00000365012	HCK	6.8756e-05	3.86683	985	0.9959
ENSP00000398655	ITK	6.6567e-05	4.7676	925	0.995863
ENSP00000363115	FGR	5.3083e-05	2.3092	955	0.994746
ENSP00000314458	CDC42	0.00013772	2.23998	999	0.994614
ENSP00000391676	JAK3	8.6451e-05	5.17018	993	0.994361
ENSP00000220003	CSK	6.3177e-05	2.1662	983	0.994162
ENSP00000369375	TEK	5.9918e-05	2.49725	961	0.993601
ENSP00000400175	RHOA	0.00013187	3.04228	999	0.993445
ENSP00000264972	ZAP70	7.9924e-05	2.74208	999	0.99211
ENSP00000241453	FLT3	6.9091e-05	4.30647	937	0.992076
ENSP00000264818	TYK2	0.00011919	6.34065	956	0.991512
ENSP00000256458	IRAK2	5.8383e-05	3.55493	987	0.991133
ENSP00000428924	LYN	8.471e-05	1.99158	991	0.990217
ENSP00000343204	JAK1	8.0007e-05	3.00245	992	0.98969
ENSP00000364898	SYK	0.00010727	2.22203	984	0.989407
ENSP00000390651	IRAK4	5.3169e-05	2.38183	993	0.988078
ENSP00000317272	MET	7.2419e-05	2.36526	985	0.987705
ENSP00000361423	ABL1	9.6316e-05	1.97892	999	0.987381
ENSP00000263056	MAP3K8	4.6654e-05	3.25393	973	0.987067
ENSP00000370034	TLR7	6.1328e-05	5.41104	919	0.984339
ENSP00000380066	MAP4K1	3.3016e-05	2.74955	905	0.984028
ENSP00000282397	FLT1	7.4965e-05	2.42672	999	0.983883
ENSP00000302486	MAP2K1	5.7855e-05	2.67492	983	0.983588
ENSP00000322788	MMP1	9.4649e-05	5.54275	955	0.982428
ENSP00000333685	MAPK11	0.00010624	2.84693	982	0.982134
ENSP00000262493	GNAO1	5.1989e-05	2.27501	950	0.981906
ENSP00000363081	DKK1	4.0993e-05	2.39604	946	0.980673
ENSP00000218388	TIMP1	0.00012036	7.96963	999	0.979614
ENSP00000296871	CSF2	0.0001397	8.72834	992	0.979294
ENSP00000299855	MMP3	8.2612e-05	8.50412	955	0.97899
ENSP00000296795	TLR3	9.4076e-05	7.21186	938	0.978882
ENSP00000263923	KDR	8.3129e-05	2.69754	999	0.978294
ENSP00000355896	TGFB2	4.1954e-05	2.85104	942	0.978111
ENSP00000231449	IL4	0.00013747	7.70748	998	0.977811
ENSP00000260356	THBS1	8.3547e-05	3.72208	997	0.977742
ENSP00000356954	CTGF	7.1502e-05	2.76065	965	0.97715
ENSP00000238682	TGFB3	3.5406e-05	2.36255	935	0.97697
ENSP00000354558	MTOR	0.00012094	4.18777	999	0.976234
ENSP00000361359	CD40	0.00012749	5.57565	985	0.97618
ENSP00000303830	INSR	8.5136e-05	2.20481	979	0.976152
ENSP00000302665	IGF1	0.00010299	4.17192	993	0.975359
ENSP00000269571	ERBB2	0.00016289	5.62194	995	0.974846
ENSP00000284523	WNT3A	6.0481e-05	2.4708	958	0.974785
ENSP00000011653	CD4	0.0001786	6.11438	966	0.974235
ENSP00000264832	ICAM1	0.00019607	10.2049	999	0.974149
ENSP00000359424	CHUK	6.4873e-05	3.76849	999	0.972963
ENSP00000353483	MAPK8	0.00013269	4.31916	998	0.972554
ENSP00000225964	COL1A1	6.7749e-05	3.62894	940	0.972381
ENSP00000401399	MYD88	0.00016423	9.12179	999	0.972177
ENSP00000302564	BCL2L1	0.00011903	2.25079	998	0.971854
ENSP00000239938	EGR1	8.5537e-05	3.22344	975	0.971604
ENSP00000267163	RB1	7.48e-05	2.01857	999	0.969968
ENSP00000440045	ATP2A2	5.4729e-05	2.26819	914	0.968673
ENSP00000330341	SOCS3	8.7753e-05	4.81884	994	0.968474
ENSP00000337825	LCK	0.00012163	2.87278	999	0.968028
ENSP00000249636	PIAS1	3.8446e-05	1.9783	923	0.967867
ENSP00000228872	CDKN1B	7.7083e-05	3.77683	999	0.967504
ENSP00000264664	FGF10	4.7027e-05	2.94689	952	0.967202
ENSP00000358548	NRAS	0.00011158	2.77559	999	0.96703
ENSP00000267101	ERBB3	8.9234e-05	4.48146	999	0.966964
ENSP00000216797	NFKBIA	7.5207e-05	3.15379	999	0.966886
ENSP00000379140	CXCL12	0.00010797	7.05013	999	0.966726
ENSP00000330382	PDGFB	4.9028e-05	3.13396	972	0.966436
ENSP00000294728	VCAM1	0.00014207	11.6341	968	0.966436
ENSP00000378517	SPP1	6.9656e-05	5.60564	998	0.966177
ENSP00000261769	CDH1	0.00012404	3.46528	998	0.96613
ENSP00000308208	MMP14	6.4113e-05	4.35589	968	0.965893
ENSP00000308541	F2	0.00013667	5.16438	977	0.965887
ENSP00000356438	PTGS2	0.00010183	6.01148	975	0.965867
ENSP00000358022	MCL1	7.1932e-05	4.27163	994	0.964605
ENSP00000428340	ANGPT1	4.4046e-05	4.8558	962	0.963654
ENSP00000359663	CD40LG	0.00011571	5.8127	943	0.963577
ENSP00000351273	CASP8	5.8671e-05	2.54353	998	0.963522
ENSP00000230990	HBEGF	5.2726e-05	2.98111	989	0.962538
ENSP00000260227	MMP7	6.6153e-05	5.68362	970	0.962291
ENSP00000300134	STAT6	8.2699e-05	3.68055	964	0.961947
ENSP00000027335	CDH17	6.7768e-05	2.25744	929	0.961874
ENSP00000337853	TRAF6	0.0001161	4.04554	999	0.961604
ENSP00000293328	STAT5B	9.2439e-05	5.18531	994	0.961514
ENSP00000422753	DDX41	0.00014236	6.19701	908	0.961402
ENSP00000368683	EDN1	0.00011158	7.35861	993	0.961329
ENSP00000293288	BAX	8.1454e-05	2.05217	950	0.961252
ENSP00000341208	STAT5A	9.7375e-05	5.17833	994	0.961219
ENSP00000248553	HSPB1	8.1185e-05	4.61468	996	0.961214
ENSP00000417281	MDM2	6.509e-05	2.31011	999	0.961034
ENSP00000342235	ERBB4	8.7287e-05	3.58938	944	0.960236
