# Supplementary material for: Use of a Network-Based Method to Identify Latent Genes Associated with Hearing Loss in Children
Source: Front Cell Dev Biol. 2021 Nov 29;9:783500. doi: 10.3389/fcell.2021.783500 (PMC8667072; doi:10.3389/fcell.2021.783500)
Supplement: Supplementary file 4 [file Table4.XLSX]

## Sheet: Sheet1
Ensembl ID	Gene symbol	Probability	Z-score	MAS	MFS
ENSP00000359719	PRKACB	0.00010364	2.2076	999	0.988365
ENSP00000396259	PAX2	0.00011325	5.08052	947	0.987661
ENSP00000262848	PRKX	0.00010183	2.1608	987	0.987617
ENSP00000366488	PRKACG	0.00010345	2.13054	994	0.986225
ENSP00000378485	MATK	6.7457e-05	4.35886	986	0.984681
ENSP00000368401	PAX6	8.0529e-05	1.98032	945	0.983584
ENSP00000280772	ANK3	8.0326e-05	3.37981	917	0.979033
ENSP00000349588	ANK2	0.00011627	8.04582	921	0.977809
ENSP00000260653	SIX3	7.6611e-05	4.92359	938	0.973251
ENSP00000324960	CABP4	5.1499e-05	2.05125	930	0.970505
ENSP00000354130	SOX10	7.6164e-05	2.90795	995	0.969064
ENSP00000329170	POU3F2	6.9686e-05	4.05693	956	0.966303
ENSP00000370270	ESRRB	0.00011744	6.00128	901	0.947158
ENSP00000447173	VDR	8.1487e-05	2.54539	905	0.928841
ENSP00000369889	COL2A1	7.013e-05	2.28433	964	0.928553
ENSP00000261769	CDH1	0.00011198	1.96238	928	0.927566
ENSP00000345055	KCNQ5	0.00010458	6.06406	960	0.910932
ENSP00000352900	RXRG	5.3002e-05	2.14941	904	0.905698
