# Supplementary material for: Use of a Network-Based Method to Identify Latent Genes Associated with Hearing Loss in Children
Source: Front Cell Dev Biol. 2021 Nov 29;9:783500. doi: 10.3389/fcell.2021.783500 (PMC8667072; doi:10.3389/fcell.2021.783500)
Supplement: Supplementary file 5 [file Table1.XLSX]

## Sheet: Sheet1
Index	Gene
1	GJB2
2	SLC26A4
3	GJB6
4	KCNQ1
5	MYO7A
6	KCNE1
7	POU3F4
8	TMPRSS3
9	USH2A
10	TMC1
11	MYO15A
12	CDH23
13	ATP2B2
14	SLC17A8
15	FGF3
16	KCNQ3
17	LHFPL5
18	SMPX
19	PTGDS
20	CACNA1D
21	KCNQ4
22	TECTA
23	ANKRD7
24	MRPS7
25	PAX3
26	IL23A
27	GAS1
28	OTOF
29	NT5E
30	ATG5
31	ADGRV1
32	BSND
33	REG1A
34	POU4F3
35	REST
36	SLC8A1
37	PRKAR1A
38	USH1E
39	KCNE2
40	CACNA1C
41	MYO6
42	MBL2
43	CEACAM16
44	CSTB
45	COL9A3
46	CNC2
47	LOXHD1
48	CLCNKB
49	H3P13
50	SLC26A7
51	DBA2
52	RCC1
53	GIPC1
54	CDKN2D
55	CDKN2A
56	LHFPL6
57	MARVELD2
58	DFNB17
59	KIT
60	KIF5A
61	KCNQ2
62	PTPRQ
63	STT3A
64	HINT1
65	ILDR1
66	GATA2
67	CLDN14
68	F9
69	EYA1
70	ESRRG
71	EDNRB
72	USH1C
