# Supplementary material for: Use of a Network-Based Method to Identify Latent Genes Associated with Hearing Loss in Children
Source: Front Cell Dev Biol. 2021 Nov 29;9:783500. doi: 10.3389/fcell.2021.783500 (PMC8667072; doi:10.3389/fcell.2021.783500)
Supplement: Supplementary file 6 [file Table5.XLSX]

## Sheet: Sheet1
Ensembl ID	Probability	Z-score	MAS	MFS
ENSP00000227163	0.00013136	12.0648	963	0.934084
ENSP00000231228	8.405e-05	11.957	966	0.846761
ENSP00000294728	0.00014207	11.6341	968	0.966436
ENSP00000306512	0.00019035	11.6026	983	0
ENSP00000264832	0.00019607	10.2049	999	0.974149
ENSP00000228534	8.4404e-05	9.56016	931	0.820588
ENSP00000250151	8.6514e-05	9.31085	977	0
ENSP00000376445	8.4826e-05	9.21652	999	0.835097
ENSP00000261267	0.00013927	9.13261	835	0.853692
ENSP00000401399	0.00016423	9.12179	999	0.972177
ENSP00000296871	0.0001397	8.72834	992	0.979294
ENSP00000299855	8.2612e-05	8.50412	955	0.97899
ENSP00000250092	0.00010504	8.47443	885	0.947483
ENSP00000403103	9.013e-05	8.28505	939	0.889062
ENSP00000362057	8.8069e-05	8.19787	998	0.89892
ENSP00000332049	9.0208e-05	8.19418	938	0.942863
ENSP00000344192	9.8665e-05	7.9845	993	0.958907
ENSP00000218388	0.00012036	7.96963	999	0.979614
ENSP00000354932	8.0568e-05	7.88409	965	0.943848
ENSP00000231449	0.00013747	7.70748	998	0.977811
ENSP00000215631	5.0987e-05	7.63014	896	0.946861
ENSP00000296412	0.00012351	7.57991	538	0.425044
ENSP00000226574	0.00020022	7.40478	999	0
ENSP00000368683	0.00011158	7.35861	993	0.961329
ENSP00000297350	6.1488e-05	7.31372	999	0.955738
ENSP00000296795	9.4076e-05	7.21186	938	0.978882
ENSP00000329418	8.9907e-05	7.18109	988	0.951675
ENSP00000280357	7.9008e-05	7.13006	999	0.937096
ENSP00000264657	0.00017976	7.0746	998	0
ENSP00000371067	0.00016406	7.05753	994	0
ENSP00000379140	0.00010797	7.05013	999	0.966726
ENSP00000283635	0.00020688	6.79832	991	0
ENSP00000365016	5.1244e-05	6.78383	997	0.917225
ENSP00000225474	9.6647e-05	6.73998	960	0.956602
ENSP00000305651	7.6414e-05	6.70655	961	0.917841
ENSP00000379110	8.6922e-05	6.70051	944	0.925691
ENSP00000296870	8.4557e-05	6.69906	992	0.95472
ENSP00000337383	6.9185e-05	6.69649	997	0.880671
ENSP00000343040	0.00010197	6.68724	998	0.954128
ENSP00000360266	0.00024707	6.64665	998	0
ENSP00000236147	7.9087e-05	6.63158	961	0.926647
ENSP00000316152	5.7372e-05	6.51977	879	0.836027
ENSP00000250448	8.7275e-05	6.47185	974	0
ENSP00000362795	8.7718e-05	6.36172	926	0.929661
ENSP00000315130	0.00010627	6.34271	930	0.91931
ENSP00000264818	0.00011919	6.34065	956	0.991512
ENSP00000372025	8.5727e-05	6.33619	913	0.947814
ENSP00000309968	7.122e-05	6.26302	927	0.95004
ENSP00000220764	0.00015792	6.20571	994	0.872167
ENSP00000422753	0.00014236	6.19701	908	0.961402
ENSP00000310036	0.00010578	6.16741	923	0.957685
ENSP00000274520	5.713e-05	6.13987	986	0.859613
ENSP00000365380	0.00012274	6.13983	995	0
ENSP00000363149	3.2463e-05	6.12404	814	0.583819
ENSP00000011653	0.0001786	6.11438	966	0.974235
ENSP00000308165	9.0482e-05	6.05189	992	0.929353
ENSP00000356438	0.00010183	6.01148	975	0.965867
ENSP00000329243	5.7922e-05	5.96651	726	0.739797
ENSP00000221930	0.00018578	5.89768	993	0
ENSP00000264246	8.6131e-05	5.86208	938	0.94608
ENSP00000246657	9.4616e-05	5.85106	963	0.929308
ENSP00000472929	0.00010878	5.84958	998	0.906431
ENSP00000293761	0.00021497	5.83316	834	0.406948
ENSP00000359663	0.00011571	5.8127	943	0.963577
ENSP00000319635	7.7211e-05	5.81147	916	0.935157
ENSP00000204615	4.3573e-05	5.78813	900	0.942534
ENSP00000296545	4.4151e-05	5.78572	997	0.875945
ENSP00000296029	4.69e-05	5.71046	948	0.872164
ENSP00000260227	6.6153e-05	5.68362	970	0.962291
ENSP00000355124	7.0027e-05	5.64988	780	0.89274
ENSP00000268296	0.00011503	5.64739	999	0.956024
ENSP00000269571	0.00016289	5.62194	995	0.974846
ENSP00000177694	6.3475e-05	5.62182	989	0.957089
ENSP00000263851	6.6813e-05	5.61969	999	0.924452
ENSP00000342026	7.853e-05	5.60967	949	0.428167
ENSP00000378517	6.9656e-05	5.60564	998	0.966177
ENSP00000261023	6.689e-05	5.59919	948	0.909475
ENSP00000360250	5.4361e-05	5.58829	986	0.652001
ENSP00000243077	8.2251e-05	5.5867	977	0.864825
ENSP00000401303	9.6973e-05	5.57858	995	0.955857
ENSP00000361359	0.00012749	5.57565	985	0.97618
ENSP00000306245	0.0001984	5.56956	994	0
ENSP00000162749	0.00011719	5.55737	999	0.959066
ENSP00000170630	6.8048e-05	5.54981	999	0.911381
ENSP00000322788	9.4649e-05	5.54275	955	0.982428
ENSP00000353224	0.00010303	5.47119	926	0.879744
ENSP00000216341	7.3728e-05	5.4591	996	0.937534
ENSP00000263317	5.8579e-05	5.42749	983	0.886969
ENSP00000415481	5.627e-05	5.41434	845	0.97592
ENSP00000370034	6.1328e-05	5.41104	919	0.984339
ENSP00000226218	7.3492e-05	5.38959	998	0
ENSP00000354394	0.00013309	5.32647	995	0
ENSP00000290866	9.4051e-05	5.3192	685	0.881062
ENSP00000348068	7.277e-05	5.30534	918	0.869818
ENSP00000332816	6.8913e-05	5.29659	959	0.870767
ENSP00000348170	7.0999e-05	5.26249	707	0.802893
ENSP00000425845	4.6808e-05	5.23726	926	0.845489
ENSP00000369293	8.3445e-05	5.21617	999	0.932015
ENSP00000216336	7.4879e-05	5.19988	658	0.881321
ENSP00000293328	9.2439e-05	5.18531	994	0.961514
ENSP00000341208	9.7375e-05	5.17833	994	0.961219
ENSP00000229794	0.00019166	5.17381	999	0
ENSP00000391676	8.6451e-05	5.17018	993	0.994361
ENSP00000308541	0.00013667	5.16438	977	0.965887
ENSP00000261405	9.4097e-05	5.15537	996	0.945466
ENSP00000264498	0.00012593	5.12106	999	0
ENSP00000247153	7.964e-05	5.11613	900	0.594959
ENSP00000229239	0.00021829	5.10208	978	0
ENSP00000252486	0.00012324	5.09571	942	0.95485
ENSP00000264033	9.432e-05	5.05131	992	0.919516
ENSP00000365435	5.042e-05	5.04257	876	0.914984
ENSP00000304283	0.00014956	5.03155	994	0.998367
ENSP00000308938	9.3508e-05	5.02809	999	0.888765
ENSP00000356016	6.1614e-05	5.01016	915	0.874094
ENSP00000216117	0.00010136	4.9943	973	0.948695
ENSP00000218758	5.9765e-05	4.97293	916	0.914534
ENSP00000278616	0.00011606	4.96206	999	0.93828
ENSP00000295897	0.00028765	4.9585	993	0.94464
ENSP00000364310	9.5471e-05	4.93653	999	0.909943
ENSP00000254351	7.7635e-05	4.88473	951	0.916285
ENSP00000428340	4.4046e-05	4.8558	962	0.963654
ENSP00000303939	7.1146e-05	4.84612	987	0.931259
ENSP00000346879	7.4293e-05	4.83937	831	0.948958
ENSP00000330341	8.7753e-05	4.81884	994	0.968474
ENSP00000339804	5.7452e-05	4.77873	988	0.885319
ENSP00000309124	3.8398e-05	4.77322	896	0.859785
ENSP00000398655	6.6567e-05	4.7676	925	0.995863
ENSP00000328973	0.00028438	4.74413	878	0
ENSP00000368632	8.7239e-05	4.6994	991	0
ENSP00000295743	4.3114e-05	4.69174	922	0.956017
ENSP00000350941	0.0002472	4.67891	999	0
ENSP00000317997	4.8301e-05	4.66689	948	0.827933
ENSP00000371475	7.006e-05	4.66014	996	0.893116
ENSP00000351602	7.0045e-05	4.65875	975	0.902732
ENSP00000221972	0.00013335	4.63734	917	0.95874
ENSP00000293272	7.284e-05	4.62127	995	0
ENSP00000347197	4.2326e-05	4.61781	907	0.85995
ENSP00000248553	8.1185e-05	4.61468	996	0.961214
ENSP00000262017	6.1682e-05	4.58318	990	0
ENSP00000304895	7.0307e-05	4.57193	999	0.950755
ENSP00000316746	4.5292e-05	4.54949	937	0
ENSP00000297439	0.00039365	4.54553	808	0.582543
ENSP00000288135	0.00011309	4.49083	993	0
ENSP00000267101	8.9234e-05	4.48146	999	0.966964
ENSP00000296585	0.00021909	4.45535	917	0.937252
ENSP00000353679	8.2807e-05	4.45258	871	0.906138
ENSP00000265165	8.9742e-05	4.44768	986	0.940789
ENSP00000286301	9.2205e-05	4.42108	899	0.987413
ENSP00000380227	6.31e-05	4.41676	900	0.892296
ENSP00000046794	5.3198e-05	4.40791	953	0.878639
ENSP00000228307	7.2885e-05	4.39209	990	0.921287
ENSP00000215781	4.5133e-05	4.38616	995	0.909636
ENSP00000464149	7.7602e-05	4.3801	662	0
ENSP00000331736	5.7558e-05	4.36076	987	0.88854
ENSP00000308208	6.4113e-05	4.35589	968	0.965893
ENSP00000327850	4.5361e-05	4.35553	987	0.934311
ENSP00000246006	4.4968e-05	4.35215	745	0.626394
ENSP00000215637	4.0799e-05	4.34632	863	0.81065
ENSP00000342681	4.7009e-05	4.33148	725	0.910404
ENSP00000353483	0.00013269	4.31916	998	0.972554
ENSP00000302234	5.19e-05	4.31314	993	0.902395
ENSP00000241453	6.9091e-05	4.30647	937	0.992076
ENSP00000298125	0.00010057	4.29104	916	0.956214
ENSP00000312455	5.818e-05	4.2908	941	0.959275
ENSP00000358022	7.1932e-05	4.27163	994	0.964605
ENSP00000351671	5.3373e-05	4.25215	944	0.883803
ENSP00000369581	6.8127e-05	4.24951	837	0.928661
ENSP00000339992	0.00010603	4.24467	985	0
ENSP00000250971	0.00023415	4.24191	997	0
ENSP00000363512	0.00014301	4.24144	879	0.792749
ENSP00000437940	6.7953e-05	4.23991	926	0.912449
ENSP00000303351	0.00010138	4.23964	999	0.948527
ENSP00000263735	4.903e-05	4.23441	730	0.891256
ENSP00000265000	4.7824e-05	4.2343	918	0.651585
ENSP00000300061	5.3501e-05	4.22479	900	0.482532
ENSP00000300589	7.7005e-05	4.22326	992	0.888197
ENSP00000375892	9.866e-05	4.20853	990	0
ENSP00000354558	0.00012094	4.18777	999	0.976234
ENSP00000292303	7.9871e-05	4.18497	999	0.949072
ENSP00000427279	4.65e-05	4.17696	933	0.90154
ENSP00000302665	0.00010299	4.17192	993	0.975359
ENSP00000296140	6.4508e-05	4.16756	997	0.9363
ENSP00000265131	5.7915e-05	4.13892	925	0.952923
ENSP00000218548	7.0765e-05	4.13416	953	0.720872
ENSP00000303754	3.5837e-05	4.12385	871	0.665653
ENSP00000358490	6.5662e-05	4.12367	972	0.887363
ENSP00000382423	5.6195e-05	4.12296	991	0.923096
ENSP00000277480	6.9039e-05	4.12065	985	0.899351
ENSP00000435412	7.1368e-05	4.11173	909	0
ENSP00000264613	6.3433e-05	4.11138	955	0.654154
ENSP00000367832	5.4235e-05	4.10462	972	0.836279
ENSP00000321874	5.628e-05	4.10342	914	0.732649
ENSP00000234071	8.0493e-05	4.0995	961	0.936712
ENSP00000457706	6.7242e-05	4.07472	978	0.949213
ENSP00000325120	8.8895e-05	4.06842	912	0.94535
ENSP00000159060	5.738e-05	4.06529	993	0.81428
ENSP00000337853	0.0001161	4.04554	999	0.961604
ENSP00000356713	6.2684e-05	4.03837	999	0.913182
ENSP00000357981	7.2193e-05	4.02697	933	0.936383
ENSP00000227471	3.9815e-05	4.02107	984	0.493944
ENSP00000346839	9.3985e-05	4.01372	998	0.958074
ENSP00000273145	3.6932e-05	3.99525	967	0
ENSP00000310170	5.6578e-05	3.98774	993	0
ENSP00000263464	5.8651e-05	3.98571	999	0.952764
ENSP00000347979	7.0827e-05	3.9841	915	0.952697
ENSP00000357255	5.0509e-05	3.98109	809	0.914765
ENSP00000295600	5.6929e-05	3.98094	912	0
ENSP00000307235	4.6094e-05	3.97337	896	0.958083
ENSP00000312235	6.0001e-05	3.96794	985	0
ENSP00000309845	0.00023639	3.9605	999	0
ENSP00000312652	0.00012088	3.95661	994	0.954515
ENSP00000223642	6.8719e-05	3.95658	955	0.76842
ENSP00000297494	0.00010624	3.94868	999	0.94703
ENSP00000315955	7.6291e-05	3.9476	997	0
ENSP00000313420	9.904e-05	3.93697	999	0.900173
ENSP00000245414	6.6007e-05	3.93382	985	0.953504
ENSP00000260302	4.6617e-05	3.93156	909	0.959711
ENSP00000379330	4.9293e-05	3.91555	993	0.952261
ENSP00000228434	7.6066e-05	3.91397	954	0.941162
ENSP00000329623	0.0001854	3.88925	998	0
ENSP00000365048	4.7585e-05	3.87833	910	0.940687
ENSP00000365012	6.8756e-05	3.86683	985	0.9959
ENSP00000263645	6.4692e-05	3.86148	877	0.887998
ENSP00000344220	4.6e-05	3.84574	999	0.947934
ENSP00000004921	4.9311e-05	3.83086	876	0
ENSP00000302846	4.9149e-05	3.8272	876	0.899297
ENSP00000357153	4.2301e-05	3.81903	439	0.766498
ENSP00000236671	6.2311e-05	3.8036	960	0.902473
ENSP00000365588	4.3123e-05	3.79225	906	0.846025
ENSP00000346671	0.0001323	3.79166	997	0.957852
ENSP00000228872	7.7083e-05	3.77683	999	0.967504
ENSP00000359424	6.4873e-05	3.76849	999	0.972963
ENSP00000353452	4.2921e-05	3.75821	931	0.845508
ENSP00000371376	4.6581e-05	3.72882	965	0.902435
ENSP00000260356	8.3547e-05	3.72208	997	0.977742
ENSP00000299502	3.7535e-05	3.71643	831	0.863966
ENSP00000216223	8.3968e-05	3.70659	999	0.942579
ENSP00000370408	5.498e-05	3.70104	961	0.943532
ENSP00000259056	4.762e-05	3.69629	906	0.767109
ENSP00000333298	7.1846e-05	3.68585	700	0.709892
ENSP00000285379	8.6979e-05	3.68463	505	0.925645
ENSP00000300134	8.2699e-05	3.68055	964	0.961947
ENSP00000263087	4.292e-05	3.67251	877	0.908483
ENSP00000258443	4.0654e-05	3.66195	963	0.888949
ENSP00000266085	5.3841e-05	3.66045	999	0.952637
ENSP00000358092	4.7471e-05	3.6572	999	0.927621
ENSP00000353408	6.0757e-05	3.64119	978	0.855279
ENSP00000361508	4.3464e-05	3.63569	748	0.409654
ENSP00000225964	6.7749e-05	3.62894	940	0.972381
ENSP00000409346	5.3901e-05	3.62849	938	0.941425
ENSP00000232014	6.4043e-05	3.62554	866	0.953462
ENSP00000329411	5.482e-05	3.6239	916	0.902517
ENSP00000360493	7.1184e-05	3.61373	908	0.954061
ENSP00000368104	9.1678e-05	3.61013	927	0
ENSP00000342235	8.7287e-05	3.58938	944	0.960236
ENSP00000454071	5.2651e-05	3.57807	455	0.902339
ENSP00000262768	5.2556e-05	3.57695	999	0.948499
ENSP00000347665	5.1751e-05	3.57405	998	0.89817
ENSP00000275493	0.00022565	3.57106	997	0
ENSP00000252318	4.7879e-05	3.56728	918	0.637706
ENSP00000318472	9.3012e-05	3.56179	961	0.951266
ENSP00000256458	5.8383e-05	3.55493	987	0.991133
ENSP00000256078	0.00012588	3.55006	997	0.953429
ENSP00000231656	5.4637e-05	3.54852	961	0.944642
ENSP00000303231	4.618e-05	3.54352	944	0.814915
ENSP00000305422	6.419e-05	3.53569	995	0.946531
ENSP00000456711	4.2527e-05	3.51527	965	0
ENSP00000351686	0.00027371	3.51178	896	0
ENSP00000358622	7.6526e-05	3.50496	999	0
ENSP00000385834	9.9275e-05	3.49959	900	0.929556
ENSP00000310127	5.1487e-05	3.49254	961	0.943083
ENSP00000367207	0.00017645	3.48884	999	0
ENSP00000295683	4.6688e-05	3.47227	916	0.922471
ENSP00000360561	3.2783e-05	3.46722	927	0.372347
ENSP00000261769	0.00012404	3.46528	998	0.96613
ENSP00000385721	8.006e-05	3.46009	679	0.885579
ENSP00000355627	9.0994e-05	3.4462	923	0.871353
ENSP00000262407	6.0834e-05	3.43848	966	0.911542
ENSP00000312700	4.6825e-05	3.43498	900	0.61608
ENSP00000260408	5.0669e-05	3.43278	952	0.905902
ENSP00000329384	4.697e-05	3.42506	889	0.868726
ENSP00000003084	0.00010569	3.41811	865	0.756721
ENSP00000339428	3.4615e-05	3.40804	822	0.906662
ENSP00000319636	5.6126e-05	3.40557	920	0.731794
ENSP00000227507	0.000136	3.3985	996	0
ENSP00000316729	9.1286e-05	3.3974	923	0.942413
ENSP00000364893	4.7615e-05	3.38837	999	0.871624
ENSP00000306884	3.8376e-05	3.38371	931	0.916563
ENSP00000370989	4.6895e-05	3.37526	900	0.869185
ENSP00000249071	9.3201e-05	3.36162	999	0.921525
ENSP00000360216	5.9359e-05	3.35972	930	0.952128
ENSP00000234347	6.1574e-05	3.34722	780	0.803023
ENSP00000265023	8.1211e-05	3.3461	990	0.843464
ENSP00000375977	5.0691e-05	3.3418	991	0.877782
ENSP00000332973	0.00010566	3.32824	994	0.940855
ENSP00000356694	6.1815e-05	3.31308	929	0.957567
ENSP00000224784	9.0987e-05	3.31028	795	0.970179
ENSP00000204961	3.1497e-05	3.30832	930	0.91401
ENSP00000311502	2.0319e-05	3.30128	507	0.786357
ENSP00000302079	3.5458e-05	3.29771	906	0.845744
ENSP00000284818	5.8254e-05	3.29765	999	0.734926
ENSP00000354901	4.5186e-05	3.29638	948	0.893
ENSP00000355632	5.3719e-05	3.28934	964	0.420466
ENSP00000227251	5.7094e-05	3.28794	842	0.751227
ENSP00000372221	4.2899e-05	3.28526	850	0.92817
ENSP00000359635	6.9366e-05	3.27755	993	0
ENSP00000268638	4.7044e-05	3.26607	984	0.941258
ENSP00000263056	4.6654e-05	3.25393	973	0.987067
ENSP00000314897	3.9075e-05	3.2399	982	0.951327
ENSP00000315835	4.8484e-05	3.224	955	0
ENSP00000239938	8.5537e-05	3.22344	975	0.971604
ENSP00000436604	4.9073e-05	3.20154	988	0.849165
ENSP00000324890	4.3674e-05	3.20049	965	0.75977
ENSP00000222139	5.1147e-05	3.19441	912	0.933268
ENSP00000349770	4.3658e-05	3.18713	912	0.899411
ENSP00000263686	4.6158e-05	3.18351	975	0.838415
ENSP00000274382	3.6809e-05	3.17957	519	0.345549
ENSP00000248923	8.632e-05	3.17283	679	0.888327
ENSP00000245451	9.32e-05	3.16577	930	0
ENSP00000287590	4.7844e-05	3.16522	905	0.519126
ENSP00000216797	7.5207e-05	3.15379	999	0.966886
ENSP00000364150	5.3598e-05	3.15365	973	0.481848
ENSP00000296028	4.1866e-05	3.14716	945	0.888247
ENSP00000315477	6.1337e-05	3.13934	908	0.870104
ENSP00000227155	5.6346e-05	3.13805	631	0.927736
ENSP00000330382	4.9028e-05	3.13396	972	0.966436
ENSP00000252723	3.761e-05	3.12834	844	0.906886
ENSP00000297436	5.5469e-05	3.1114	412	0.608637
ENSP00000321326	4.8721e-05	3.10888	900	0.822001
ENSP00000352833	4.5277e-05	3.09559	636	0.87847
ENSP00000227758	5.1661e-05	3.07497	999	0.946458
ENSP00000354612	5.4916e-05	3.07462	930	0.830053
ENSP00000307156	3.9307e-05	3.06901	935	0.887342
ENSP00000337459	6.8918e-05	3.04825	917	0.923242
ENSP00000400175	0.00013187	3.04228	999	0.993445
ENSP00000287936	4.5615e-05	3.0363	672	0.729136
ENSP00000348918	5.9486e-05	3.02873	912	0.869037
ENSP00000348784	6.4029e-05	3.02216	996	0.870389
ENSP00000321345	5.2946e-05	3.01934	911	0.777378
ENSP00000311364	5.3786e-05	3.00605	917	0.590008
ENSP00000343204	8.0007e-05	3.00245	992	0.98969
ENSP00000378635	4.9484e-05	2.99787	782	0.369977
ENSP00000362578	4.193e-05	2.99258	984	0.900455
ENSP00000272190	6.1246e-05	2.98977	912	0.898911
ENSP00000164227	3.3971e-05	2.9868	873	0.930854
ENSP00000230990	5.2726e-05	2.98111	989	0.962538
ENSP00000319279	2.9789e-05	2.98071	975	0.90627
ENSP00000304408	5.2037e-05	2.98057	924	0.916649
ENSP00000354554	5.7109e-05	2.96971	946	0.477052
ENSP00000351255	5.9878e-05	2.96633	985	0.958859
ENSP00000376570	5.5157e-05	2.95488	911	0.549617
ENSP00000344456	0.0001674	2.95401	999	0
ENSP00000465500	4.1274e-05	2.94896	997	0.719439
ENSP00000264664	4.7027e-05	2.94689	952	0.967202
ENSP00000296027	5.3988e-05	2.94614	927	0.89673
ENSP00000301974	3.6327e-05	2.94482	901	0.825153
ENSP00000259607	5.0284e-05	2.93623	939	0.918816
ENSP00000394936	4.425e-05	2.9331	692	0.167423
ENSP00000254301	8.3523e-05	2.93192	956	0.934512
ENSP00000329991	3.3208e-05	2.93157	856	0.783787
ENSP00000264497	3.698e-05	2.93123	935	0.873832
ENSP00000269305	0.0003035	2.92264	999	0
ENSP00000262623	5.7619e-05	2.91786	953	0.699384
ENSP00000284240	4.7285e-05	2.91083	986	0.856763
ENSP00000218032	4.048e-05	2.90074	931	0.927978
ENSP00000316176	5.7511e-05	2.87516	985	0.812773
ENSP00000338934	7.9235e-05	2.87493	991	0.876805
ENSP00000337825	0.00012163	2.87278	999	0.968028
ENSP00000381008	5.2153e-05	2.87009	974	0.54675
ENSP00000364731	4.5781e-05	2.86846	823	0.882729
ENSP00000228280	4.9657e-05	2.86734	906	0.940057
ENSP00000395253	4.9854e-05	2.86283	963	0
ENSP00000297268	5.1735e-05	2.85807	918	0.948577
ENSP00000274335	6.9511e-05	2.85324	999	0
ENSP00000327513	4.3794e-05	2.85289	819	0.946021
ENSP00000358501	4.3069e-05	2.85228	811	0.887183
ENSP00000277541	0.00013456	2.85137	999	0
ENSP00000355896	4.1954e-05	2.85104	942	0.978111
ENSP00000361818	4.8917e-05	2.84715	955	0.828868
ENSP00000333685	0.00010624	2.84693	982	0.982134
ENSP00000452780	9.4644e-05	2.84671	948	0.921042
ENSP00000273063	3.88e-05	2.84147	708	0.467846
ENSP00000288840	4.0025e-05	2.83754	910	0.927584
ENSP00000406861	6.7477e-05	2.83253	982	0.559174
ENSP00000394932	0.00011442	2.83228	961	0
ENSP00000353238	3.7746e-05	2.82742	955	0.803307
ENSP00000300060	6.2292e-05	2.8266	897	0.789329
ENSP00000353878	5.3844e-05	2.8244	817	0.959016
ENSP00000286332	4.6028e-05	2.82416	976	0
ENSP00000326366	6.3798e-05	2.82152	838	0.928303
ENSP00000282588	4.1196e-05	2.81935	949	0.881595
ENSP00000351908	4.829e-05	2.81601	978	0.940657
ENSP00000384863	9.3807e-05	2.81571	971	0
ENSP00000352257	5.4081e-05	2.81077	977	0.895508
ENSP00000371420	5.068e-05	2.80825	569	0.890856
ENSP00000371693	3.9391e-05	2.80554	563	0.792022
ENSP00000167586	4.5886e-05	2.79794	999	0.924452
ENSP00000316173	5.5018e-05	2.79335	917	0.732169
ENSP00000363680	4.6687e-05	2.78697	680	0.807932
ENSP00000418960	8.9286e-05	2.78386	998	0.952927
ENSP00000358548	0.00011158	2.77559	999	0.96703
ENSP00000356954	7.1502e-05	2.76065	965	0.97715
ENSP00000265983	4.6658e-05	2.75301	720	0.767728
ENSP00000325863	5.2985e-05	2.75237	999	0.85441
ENSP00000380066	3.3016e-05	2.74955	905	0.984028
ENSP00000370115	3.8978e-05	2.7425	738	0.76594
ENSP00000264972	7.9924e-05	2.74208	999	0.99211
ENSP00000263025	0.00013685	2.73544	999	0
ENSP00000349393	4.3203e-05	2.72908	987	0.855631
ENSP00000309572	5.7176e-05	2.72395	999	0.937084
ENSP00000286827	3.9267e-05	2.7156	999	0.817907
ENSP00000376465	5.6176e-05	2.70581	932	0.660375
ENSP00000013034	5.3462e-05	2.70323	994	0.723921
ENSP00000263923	8.3129e-05	2.69754	999	0.978294
ENSP00000287820	0.00010456	2.69139	984	0.952194
ENSP00000373691	4.0881e-05	2.68967	862	0.809426
ENSP00000348668	4.8522e-05	2.67698	918	0.790318
ENSP00000302486	5.7855e-05	2.67492	983	0.983588
ENSP00000384675	6.5892e-05	2.67477	990	0.875688
ENSP00000349275	4.8287e-05	2.67353	919	0.90994
ENSP00000367830	4.2476e-05	2.67147	996	0.868548
ENSP00000355370	3.8507e-05	2.66855	988	0.921828
ENSP00000373518	3.7234e-05	2.66275	849	0.801507
ENSP00000264187	3.833e-05	2.65978	949	0.830134
ENSP00000312435	5.8632e-05	2.6526	916	0.753021
ENSP00000357066	3.8233e-05	2.65118	954	0.704915
ENSP00000302150	4.9371e-05	2.64877	887	0.90737
ENSP00000266041	6.7837e-05	2.63522	942	0.912409
ENSP00000267082	3.5423e-05	2.63322	984	0.851741
ENSP00000368401	7.2372e-05	2.62788	885	0.946207
ENSP00000372023	6.1074e-05	2.62405	995	0.926386
ENSP00000269195	4.8796e-05	2.62123	959	0.795045
ENSP00000327048	5.5462e-05	2.62058	874	0.93683
ENSP00000252971	6.1636e-05	2.61868	540	0.954586
ENSP00000318585	7.0624e-05	2.61343	892	0
ENSP00000365858	7.1357e-05	2.61215	971	0
ENSP00000006053	3.5056e-05	2.61078	919	0.741782
ENSP00000312664	3.5328e-05	2.60855	983	0.882722
ENSP00000355330	4.0006e-05	2.60632	860	0.91198
ENSP00000378845	4.3141e-05	2.60062	974	0.795499
ENSP00000261254	4.1092e-05	2.60056	917	0.932722
ENSP00000344260	5.1392e-05	2.59251	955	0.673873
ENSP00000368438	0.00014082	2.58433	993	0.909056
ENSP00000244007	5.9693e-05	2.57959	999	0.893457
ENSP00000452746	3.6961e-05	2.57475	995	0.809086
ENSP00000368349	3.9861e-05	2.57444	929	0.887973
ENSP00000368727	4.6252e-05	2.57212	962	0.454044
ENSP00000268704	5.135e-05	2.55167	971	0.525221
ENSP00000215832	0.00013807	2.55128	999	0
ENSP00000351273	5.8671e-05	2.54353	998	0.963522
ENSP00000345681	5.6059e-05	2.54016	980	0
ENSP00000361850	5.5762e-05	2.53986	999	0.923018
ENSP00000396774	6.2145e-05	2.53873	962	0.792075
ENSP00000265077	5.6294e-05	2.53793	931	0.919166
ENSP00000380450	3.2236e-05	2.53275	989	0.1828
ENSP00000419945	5.3423e-05	2.52283	659	0.909852
ENSP00000264036	2.9277e-05	2.51274	773	0.905936
ENSP00000301825	3.3786e-05	2.51196	953	0.350393
ENSP00000295025	7.7406e-05	2.50866	937	0.953637
ENSP00000410294	6.9917e-05	2.50408	906	0
ENSP00000262160	8.5172e-05	2.50017	994	0.950063
ENSP00000369375	5.9918e-05	2.49725	961	0.993601
ENSP00000358765	3.5021e-05	2.49129	552	0.71503
ENSP00000357206	3.2395e-05	2.48382	503	0.973494
ENSP00000369554	3.7707e-05	2.48192	941	0.847317
ENSP00000260947	4.0072e-05	2.48143	968	0.906279
ENSP00000379204	5.3393e-05	2.47918	895	0.968378
ENSP00000288986	6.4066e-05	2.47731	999	0.862382
ENSP00000447173	6.2813e-05	2.47646	564	0.920882
ENSP00000314606	4.1573e-05	2.4761	974	0.480937
ENSP00000369497	5.5272e-05	2.4737	948	0.923155
ENSP00000284523	6.0481e-05	2.4708	958	0.974785
ENSP00000329380	3.0172e-05	2.47001	973	0.818864
ENSP00000308815	5.2978e-05	2.46651	938	0.885177
ENSP00000260049	2.8762e-05	2.45753	506	0.739005
ENSP00000329890	5.1138e-05	2.4515	361	0.568618
ENSP00000360025	3.3265e-05	2.4466	904	0.951514
ENSP00000302716	5.8154e-05	2.43129	974	0.823973
ENSP00000231509	4.9854e-05	2.43028	939	0.932433
ENSP00000416753	5.0198e-05	2.42794	973	0.635513
ENSP00000408411	3.9138e-05	2.42756	652	0.470266
ENSP00000303507	6.9714e-05	2.42679	977	0.95094
ENSP00000282397	7.4965e-05	2.42672	999	0.983883
ENSP00000222823	5.8963e-05	2.4183	992	0.852307
ENSP00000265335	4.4404e-05	2.41397	999	0
ENSP00000363822	0.00011402	2.41056	999	0.939948
ENSP00000363804	5.1149e-05	2.4065	935	0.934726
ENSP00000276925	5.017e-05	2.40523	568	0.945144
ENSP00000269321	3.9781e-05	2.40048	999	0.785133
ENSP00000368880	6.5903e-05	2.4002	999	0
ENSP00000363081	4.0993e-05	2.39604	946	0.980673
ENSP00000244741	9.1246e-05	2.38939	999	0
ENSP00000354952	3.392e-05	2.38842	976	0.857555
ENSP00000302812	3.4529e-05	2.38701	914	0.943985
ENSP00000390651	5.3169e-05	2.38183	993	0.988078
ENSP00000424038	2.6776e-05	2.38169	820	0.886709
ENSP00000266557	3.6417e-05	2.38073	859	0.886854
ENSP00000294304	5.3587e-05	2.3799	664	0.934615
ENSP00000352835	4.0127e-05	2.37831	854	0.716726
ENSP00000305595	5.6351e-05	2.37807	910	0.736715
ENSP00000353731	5.2497e-05	2.37716	908	0.790371
ENSP00000352047	2.5769e-05	2.37422	438	0.548261
ENSP00000356251	3.2629e-05	2.36754	476	0.451713
ENSP00000317272	7.2419e-05	2.36526	985	0.987705
ENSP00000238682	3.5406e-05	2.36255	935	0.97697
ENSP00000368450	5.2003e-05	2.36107	978	0.899608
ENSP00000219700	5.0717e-05	2.35838	771	0.919978
ENSP00000448165	5.7403e-05	2.35805	999	0.938398
ENSP00000388566	2.8258e-05	2.34914	957	0.720929
ENSP00000384273	0.00012034	2.34379	999	0.951991
ENSP00000341189	7.0146e-05	2.34265	999	0.938972
ENSP00000358983	4.3143e-05	2.34217	997	0.947972
ENSP00000009530	6.0775e-05	2.33938	977	0.815366
ENSP00000341551	9.3363e-05	2.33804	995	0.950537
ENSP00000292174	4.0165e-05	2.32605	958	0.914578
ENSP00000354923	6.4896e-05	2.32323	927	0.881666
ENSP00000376849	3.2496e-05	2.32305	988	0.703925
ENSP00000401802	4.349e-05	2.32058	725	0.899221
ENSP00000308252	2.1573e-05	2.3205	785	0.963487
ENSP00000268695	3.3358e-05	2.31407	728	0.40265
ENSP00000245907	7.5164e-05	2.31149	998	0.833436
ENSP00000357711	6.3857e-05	2.31148	687	0.429176
ENSP00000417281	6.509e-05	2.31011	999	0.961034
ENSP00000363115	5.3083e-05	2.3092	955	0.994746
ENSP00000217423	4.793e-05	2.30467	822	0.466856
ENSP00000282561	5.6547e-05	2.30307	930	0.940098
ENSP00000287647	3.5916e-05	2.29929	997	0.864901
ENSP00000226279	7.2208e-05	2.29521	908	0.889261
ENSP00000371554	2.9374e-05	2.29331	986	0.594667
ENSP00000264914	4.2532e-05	2.28105	933	0.416871
ENSP00000406046	4.3978e-05	2.28028	996	0.836559
ENSP00000316328	3.8795e-05	2.27966	912	0.90451
ENSP00000262493	5.1989e-05	2.27501	950	0.981906
ENSP00000279441	2.927e-05	2.27144	966	0.925678
ENSP00000318977	3.9829e-05	2.27082	853	0.795399
ENSP00000440045	5.4729e-05	2.26819	914	0.968673
ENSP00000371432	3.8352e-05	2.26436	889	0
ENSP00000330959	3.9878e-05	2.262	997	0.654878
ENSP00000340698	4.4174e-05	2.26049	933	0.656092
ENSP00000027335	6.7768e-05	2.25744	929	0.961874
ENSP00000311030	2.7683e-05	2.25504	491	0.330264
ENSP00000354487	2.9981e-05	2.25079	891	0.943819
ENSP00000302564	0.00011903	2.25079	998	0.971854
ENSP00000388648	5.2137e-05	2.24959	925	0.860452
ENSP00000314458	0.00013772	2.23998	999	0.994614
ENSP00000451040	3.5623e-05	2.23975	997	0.91173
ENSP00000337797	4.4761e-05	2.23663	622	0
ENSP00000233946	4.187e-05	2.23498	999	0
ENSP00000217407	6.008e-05	2.23465	996	0.750213
ENSP00000216714	4.9773e-05	2.23187	900	0.775497
ENSP00000296026	2.7057e-05	2.22677	915	0.882955
ENSP00000320709	4.4444e-05	2.22214	962	0.906452
ENSP00000364898	0.00010727	2.22203	984	0.989407
ENSP00000335062	3.7552e-05	2.22191	901	0.85703
ENSP00000234420	4.4375e-05	2.21945	900	0.786113
ENSP00000352852	3.019e-05	2.21785	821	0.957217
ENSP00000304447	3.1725e-05	2.21685	440	0.889425
ENSP00000356429	3.8588e-05	2.2128	906	0.846503
ENSP00000415786	4.3295e-05	2.20849	841	0.874268
ENSP00000320866	5.729e-05	2.2076	685	0.870385
ENSP00000303830	8.5136e-05	2.20481	979	0.976152
ENSP00000257979	4.3608e-05	2.20387	774	0.847238
ENSP00000221515	3.5919e-05	2.20052	941	0.85628
ENSP00000364709	5.5103e-05	2.19865	915	0.855812
ENSP00000245932	3.8648e-05	2.19806	918	0.82117
ENSP00000299333	3.0669e-05	2.19799	969	0.781054
ENSP00000363827	6.1404e-05	2.19765	976	0.876829
ENSP00000370343	3.8394e-05	2.18415	912	0.947257
ENSP00000342307	5.1068e-05	2.17864	929	0
ENSP00000279804	2.8583e-05	2.17804	989	0.859218
ENSP00000360916	4.1016e-05	2.17753	992	0.785858
ENSP00000390600	2.9786e-05	2.17014	847	0.603647
ENSP00000220003	6.3177e-05	2.1662	983	0.994162
ENSP00000376436	5.4961e-05	2.16594	922	0.91036
ENSP00000262290	3.2178e-05	2.16391	725	0.589408
ENSP00000315768	3.9021e-05	2.16127	955	0.944901
ENSP00000353864	2.8793e-05	2.15873	999	0.959196
ENSP00000302021	6.2752e-05	2.15738	987	0.465816
ENSP00000280193	2.984e-05	2.15717	934	0
ENSP00000345477	4.0693e-05	2.15122	921	0.722794
ENSP00000000412	3.6873e-05	2.14961	690	0.41918
ENSP00000325663	2.2591e-05	2.14945	419	0.89309
ENSP00000386896	4.7515e-05	2.14071	929	0.915131
ENSP00000339186	4.1073e-05	2.13558	958	0.864663
ENSP00000226284	4.1865e-05	2.13413	933	0.915926
ENSP00000233146	5.7036e-05	2.13161	900	0.84657
ENSP00000227752	3.5981e-05	2.12999	999	0.849909
ENSP00000302625	4.604e-05	2.12898	585	0.948566
ENSP00000396259	4.9059e-05	2.12297	813	0.9452
ENSP00000240100	3.0456e-05	2.12008	902	0.945567
ENSP00000248071	3.058e-05	2.11357	810	0.958135
ENSP00000345751	3.5634e-05	2.11074	900	0.406995
ENSP00000301838	3.7121e-05	2.10864	972	0.934564
ENSP00000262269	9.8167e-05	2.1048	954	0.935657
ENSP00000347379	3.8891e-05	2.10261	866	0.880401
ENSP00000327890	3.8011e-05	2.09596	900	0.909789
ENSP00000462196	3.387e-05	2.09381	900	0
ENSP00000304364	5.7248e-05	2.09293	918	0.550091
ENSP00000354586	4.6247e-05	2.091	949	0.936122
ENSP00000351697	3.0033e-05	2.08905	945	0.840813
ENSP00000379213	3.9199e-05	2.08695	941	0.860899
ENSP00000378338	2.6499e-05	2.08583	992	0.73542
ENSP00000262345	3.5834e-05	2.08001	946	0.875444
ENSP00000333363	0.00011325	2.07956	900	0.874355
ENSP00000333994	4.0703e-05	2.07735	935	0.826338
ENSP00000273430	3.7167e-05	2.0719	900	0.867036
ENSP00000302728	3.8832e-05	2.07067	935	0.338895
ENSP00000301633	6.6243e-05	2.07029	998	0.951711
ENSP00000255409	3.4912e-05	2.0561	890	0.7158
ENSP00000387356	4.7946e-05	2.05233	982	0.86662
ENSP00000225873	3.7244e-05	2.0522	750	0.184266
ENSP00000293288	8.1454e-05	2.05217	950	0.961252
ENSP00000367608	3.772e-05	2.05212	659	0.861319
ENSP00000223122	5.9027e-05	2.04571	931	0.623794
ENSP00000365745	4.3498e-05	2.04431	996	0.835755
ENSP00000369456	3.9018e-05	2.04026	900	0.489662
ENSP00000307188	3.2273e-05	2.036	439	0.436489
ENSP00000055077	3.1784e-05	2.02777	571	0.818249
ENSP00000353292	4.4224e-05	2.02342	900	0.453078
ENSP00000222673	3.0669e-05	2.0229	988	0.429668
ENSP00000267163	7.48e-05	2.01857	999	0.969968
ENSP00000363489	2.8094e-05	2.0172	833	0.953611
ENSP00000362613	2.4598e-05	2.01665	785	0.925432
ENSP00000346103	4.7499e-05	2.00725	817	0.302997
ENSP00000339191	5.8463e-05	2.00553	986	0.907186
ENSP00000265734	7.9552e-05	2.0028	836	0
ENSP00000297435	3.3795e-05	2.00112	400	0.566474
ENSP00000428924	8.471e-05	1.99158	991	0.990217
ENSP00000263408	5.3721e-05	1.99028	900	0.549681
ENSP00000316861	2.3724e-05	1.98639	373	0.23525
ENSP00000361423	9.6316e-05	1.97892	999	0.987381
ENSP00000249636	3.8446e-05	1.9783	923	0.967867
ENSP00000264634	4.9501e-05	1.97315	943	0
ENSP00000298139	5.0893e-05	1.97281	880	0.833752
ENSP00000356671	4.4668e-05	1.9661	913	0.759742
ENSP00000353344	3.2216e-05	1.96255	571	0.924207
ENSP00000346300	5.1689e-05	1.96201	966	0.900559
ENSP00000301732	2.8055e-05	1.94591	808	0.277861
ENSP00000237612	3.8004e-05	1.94519	896	0.840912
ENSP00000358323	3.2068e-05	1.94494	824	0
ENSP00000225276	3.4832e-05	1.93097	903	0.74885
ENSP00000356022	5.5416e-05	1.93058	972	0.95244
ENSP00000228938	5.1189e-05	1.92755	854	0.856622
ENSP00000295400	2.7744e-05	1.92428	842	0.938466
ENSP00000339467	6.2387e-05	1.92424	966	0.917775
ENSP00000295269	2.4484e-05	1.92414	360	0.447475
ENSP00000340409	3.7151e-05	1.91777	917	0.709297
ENSP00000309629	3.5457e-05	1.91348	871	0.73711
ENSP00000365920	5.7388e-05	1.9103	925	0.589362
ENSP00000293778	4.2514e-05	1.90654	923	0.866647
ENSP00000262158	4.1858e-05	1.90495	969	0.939456
ENSP00000322909	3.5741e-05	1.89878	829	0.882082
ENSP00000265724	5.2386e-05	1.89855	523	0.832014
ENSP00000376793	3.4483e-05	1.89441	889	0
ENSP00000299421	4.9801e-05	1.89351	999	0.949282
ENSP00000323880	5.1735e-05	1.89329	604	0
ENSP00000450527	2.8567e-05	1.88609	362	0.908087
ENSP00000300574	6.7044e-05	1.88571	997	0.881168
ENSP00000350844	3.9726e-05	1.88256	993	0.931301
ENSP00000340210	8.6948e-05	1.88215	900	0.767621
ENSP00000263125	5.1295e-05	1.8788	996	0.987036
ENSP00000322570	3.8875e-05	1.87794	997	0.871525
ENSP00000229307	4.0043e-05	1.8771	999	0.954874
ENSP00000370880	2.6972e-05	1.87652	581	0.726158
ENSP00000293549	5.482e-05	1.87327	936	0.967035
ENSP00000344352	4.9816e-05	1.87169	916	0
ENSP00000362441	3.0234e-05	1.86996	810	0.930028
ENSP00000172229	4.5981e-05	1.86813	957	0.96366
ENSP00000283752	2.758e-05	1.86813	815	0.542173
ENSP00000260404	2.7941e-05	1.8646	994	0.927022
ENSP00000356652	2.9886e-05	1.86092	724	0.39333
ENSP00000323588	5.5136e-05	1.85869	982	0.960517
ENSP00000324532	3.0686e-05	1.85471	923	0.742064
ENSP00000252818	4.6916e-05	1.85431	917	0
ENSP00000291554	5.2439e-05	1.851	978	0.385464
ENSP00000200676	3.1355e-05	1.8498	660	0.509285
ENSP00000283943	4.7206e-05	1.84952	832	0.579204
ENSP00000233156	3.8819e-05	1.84746	693	0.750832
ENSP00000250378	3.5448e-05	1.84537	813	0.764686
ENSP00000363868	4.2209e-05	1.84505	878	0.790533
ENSP00000216160	3.6572e-05	1.84386	978	0.929899
ENSP00000370473	5.0269e-05	1.84372	975	0.961936
ENSP00000231790	4.9893e-05	1.84352	868	0.854476
ENSP00000358335	5.4517e-05	1.84295	999	0.989437
ENSP00000331327	5.9845e-05	1.84072	906	0.944106
ENSP00000221452	3.6852e-05	1.8404	982	0.950345
ENSP00000242261	3.5637e-05	1.83632	890	0.948191
ENSP00000340691	3.2567e-05	1.83569	999	0.935957
ENSP00000269980	2.8222e-05	1.83416	798	0.463038
ENSP00000340989	5.6178e-05	1.83076	973	0.985661
ENSP00000352561	3.6332e-05	1.8203	757	0.772141
ENSP00000381273	4.2446e-05	1.82029	827	0.540017
ENSP00000347858	4.3767e-05	1.81901	999	0.961596
ENSP00000212015	6.4446e-05	1.81644	995	0.96815
ENSP00000350896	3.5488e-05	1.8155	935	0.987188
ENSP00000411552	3.5769e-05	1.80632	906	0.93447
ENSP00000362299	4.0797e-05	1.80418	816	0.88855
ENSP00000328181	3.5451e-05	1.80176	471	0.967481
ENSP00000420295	5.2117e-05	1.79897	903	0.986146
ENSP00000261799	7.4475e-05	1.79782	999	0
ENSP00000337697	3.3996e-05	1.79754	472	0.911125
ENSP00000255465	4.6949e-05	1.79618	838	0.890391
ENSP00000254480	2.856e-05	1.79579	594	0.945446
ENSP00000360683	4.1697e-05	1.79565	996	0.942102
ENSP00000160262	3.9089e-05	1.79266	999	0.837904
ENSP00000343741	4.8793e-05	1.79187	978	0.862925
ENSP00000325527	4.3556e-05	1.79039	914	0.828853
ENSP00000364133	4.1933e-05	1.78799	924	0.961575
ENSP00000297107	4.8293e-05	1.78239	956	0.781365
ENSP00000333539	2.082e-05	1.77971	700	0.704959
ENSP00000231061	4.5489e-05	1.77703	972	0.939191
ENSP00000206249	0.00014776	1.77445	998	0
ENSP00000363641	5.7514e-05	1.77435	934	0.766697
ENSP00000365473	5.0023e-05	1.77283	948	0.706477
ENSP00000338548	3.7487e-05	1.76932	999	0.969866
ENSP00000387662	6.6222e-05	1.76391	922	0.909239
ENSP00000168712	3.3989e-05	1.76378	999	0.962446
ENSP00000430690	2.7036e-05	1.76089	878	0.717441
ENSP00000356024	2.3037e-05	1.76042	515	0.898195
ENSP00000248244	3.0909e-05	1.7597	999	0.813252
ENSP00000263734	3.5171e-05	1.75752	986	0.911863
ENSP00000358997	4.4469e-05	1.75401	968	0.987517
ENSP00000431445	3.9275e-05	1.75335	998	0.773135
ENSP00000361199	3.2747e-05	1.7531	407	0.459156
ENSP00000263816	4.0399e-05	1.7526	855	0.737585
ENSP00000262445	2.6311e-05	1.75158	975	0.937141
ENSP00000303394	4.7477e-05	1.74989	930	0.942908
ENSP00000392762	2.9061e-05	1.74855	400	0.915283
ENSP00000216124	3.9212e-05	1.74742	925	0.444065
ENSP00000309597	3.3866e-05	1.74454	977	0.995554
ENSP00000237837	2.929e-05	1.74305	998	0.924498
ENSP00000301653	8.4471e-05	1.74194	878	0.946863
ENSP00000400365	3.2036e-05	1.73759	908	0.770625
ENSP00000320171	4.7764e-05	1.73127	903	0.690147
ENSP00000258381	1.8864e-05	1.72829	453	0.558068
ENSP00000317027	4.0108e-05	1.72553	921	0.490321
ENSP00000267843	6.8443e-05	1.72529	999	0.970483
ENSP00000305692	3.0587e-05	1.72503	574	0.332097
ENSP00000364028	3.5188e-05	1.72465	561	0.762171
ENSP00000324740	6.2661e-05	1.72451	975	0.98976
ENSP00000261537	3.0527e-05	1.7162	966	0.917801
ENSP00000265723	3.4404e-05	1.71593	355	0.587931
ENSP00000297261	8.4402e-05	1.71536	911	0
ENSP00000231751	5.1317e-05	1.71234	651	0.594547
ENSP00000328173	3.3105e-05	1.71035	608	0.563963
ENSP00000248996	4.0202e-05	1.70981	940	0
ENSP00000378130	2.9873e-05	1.70283	949	0.404744
ENSP00000302324	4.2341e-05	1.70282	817	0.837529
ENSP00000222390	3.3217e-05	1.70215	922	0.947281
ENSP00000353094	2.9872e-05	1.70113	633	0.709395
ENSP00000342626	3.3127e-05	1.70104	584	0.948291
ENSP00000225371	3.672e-05	1.70007	726	0.641094
ENSP00000298942	3.4892e-05	1.69861	354	0.857765
ENSP00000254722	2.9603e-05	1.69763	937	0.88256
ENSP00000387699	9.634e-05	1.69721	999	0
ENSP00000341032	3.1709e-05	1.6959	700	0.9637
ENSP00000283256	3.3916e-05	1.6959	878	0.514535
ENSP00000357130	3.8901e-05	1.69071	436	0
ENSP00000416658	3.0055e-05	1.68945	900	0.550775
ENSP00000355865	7.604e-05	1.68814	761	0.953427
ENSP00000296511	2.9613e-05	1.68694	863	0.851648
ENSP00000379138	3.1061e-05	1.68663	622	0.890404
ENSP00000343925	4.7141e-05	1.68599	824	0.933031
ENSP00000385751	3.264e-05	1.68383	853	0.943971
ENSP00000346294	4.2697e-05	1.68285	909	0.864068
ENSP00000215659	8.2372e-05	1.68151	992	0.982485
ENSP00000269216	4.0322e-05	1.67729	455	0
ENSP00000366729	3.1475e-05	1.67553	933	0.841587
ENSP00000307519	4.239e-05	1.67434	679	0.222251
ENSP00000323580	4.0599e-05	1.67073	786	0.481166
ENSP00000258411	3.1696e-05	1.67052	615	0.94113
ENSP00000296273	3.6949e-05	1.66664	949	0.821157
ENSP00000306449	2.9516e-05	1.66395	369	0.44267
ENSP00000238081	5.5531e-05	1.66214	931	0.984383
ENSP00000338345	8.9826e-05	1.64385	929	0.961661
ENSP00000341584	2.2989e-05	1.64235	677	0.359209
ENSP00000219479	3.0323e-05	1.64084	900	0.547251
ENSP00000343023	3.1085e-05	1.64075	917	0.81773
ENSP00000261233	4.1855e-05	1.63927	962	0.99156
ENSP00000468348	2.7545e-05	1.63749	961	0.897276
ENSP00000262735	7.8309e-05	1.6335	937	0.926874
ENSP00000252519	3.3405e-05	1.63276	420	0.570541
ENSP00000376889	4.4885e-05	1.6324	913	0.681507
ENSP00000284984	2.4659e-05	1.63152	945	0.865687
ENSP00000222726	3.0815e-05	1.62574	755	0.963523
ENSP00000306682	2.6468e-05	1.62343	821	0.880084
ENSP00000302100	3.2079e-05	1.62039	450	0.938343
ENSP00000270502	2.463e-05	1.61998	570	0.698233
ENSP00000211287	8.1208e-05	1.61818	958	0.983245
ENSP00000263253	0.00010047	1.61737	999	0
ENSP00000318480	4.2364e-05	1.61612	949	0.589381
ENSP00000339527	4.8528e-05	1.61555	999	0
ENSP00000458149	8.6754e-05	1.61188	913	0
ENSP00000345659	2.9822e-05	1.61105	343	0.208785
ENSP00000354458	5.722e-05	1.60581	900	0.458348
ENSP00000284981	8.3109e-05	1.59928	996	0.929442
ENSP00000308107	4.0503e-05	1.59886	916	0.788827
ENSP00000269141	5.3097e-05	1.59837	990	0.957532
ENSP00000298316	3.7311e-05	1.5901	995	0.774866
ENSP00000222381	2.8044e-05	1.58673	878	0.637222
ENSP00000319377	2.6774e-05	1.57827	818	0.611637
ENSP00000261881	2.8844e-05	1.57239	750	0.830143
ENSP00000274306	3.1762e-05	1.57156	908	0.797946
ENSP00000377446	3.487e-05	1.57112	504	0.51742
ENSP00000241261	4.1499e-05	1.56947	972	0.937483
ENSP00000299402	3.0622e-05	1.5667	999	0.892195
ENSP00000360776	3.1966e-05	1.56552	900	0.502808
ENSP00000458537	2.5184e-05	1.56316	506	0.892956
ENSP00000321797	4.133e-05	1.56216	999	0.952096
ENSP00000372322	2.6954e-05	1.56125	645	0
ENSP00000262367	8.3126e-05	1.56095	998	0
ENSP00000357794	3.7474e-05	1.56067	635	0.657655
ENSP00000361366	4.6812e-05	1.55646	897	0.640201
ENSP00000304004	2.8076e-05	1.55486	738	0
ENSP00000379377	3.9326e-05	1.55465	942	0.671933
ENSP00000358867	5.6428e-05	1.55429	950	0.971922
ENSP00000250003	6.297e-05	1.55335	991	0
ENSP00000441929	5.8972e-05	1.54684	964	0.808392
ENSP00000368884	5.3111e-05	1.54344	797	0
ENSP00000334458	5.5856e-05	1.54319	859	0
ENSP00000259206	6.52e-05	1.53875	980	0.856875
ENSP00000344115	3.3866e-05	1.53821	970	0.949469
ENSP00000268035	5.9846e-05	1.53762	984	0
ENSP00000338799	3.7424e-05	1.535	999	0.929776
ENSP00000267803	2.379e-05	1.53441	611	0.484005
ENSP00000271450	4.624e-05	1.53421	946	0.827756
ENSP00000367123	3.5148e-05	1.53406	865	0.724145
ENSP00000259631	2.7745e-05	1.53307	946	0.921723
ENSP00000345083	2.8407e-05	1.53253	963	0.946969
ENSP00000346032	3.5639e-05	1.52982	857	0.85185
ENSP00000368667	3.4374e-05	1.52875	700	0.754443
ENSP00000313437	2.3996e-05	1.52721	919	0.79852
ENSP00000301061	2.8932e-05	1.52615	334	0.941191
ENSP00000441600	3.561e-05	1.5252	986	0.918651
ENSP00000264708	6.6154e-05	1.51847	939	0.909724
ENSP00000351905	3.7837e-05	1.51845	830	0.944535
ENSP00000379258	4.9977e-05	1.51559	842	0.940263
ENSP00000009180	4.0373e-05	1.51255	939	0.879669
ENSP00000216373	3.2396e-05	1.5097	936	0.842749
ENSP00000376886	3.749e-05	1.50919	908	0.738266
ENSP00000336733	3.2039e-05	1.50629	910	0.735014
ENSP00000377836	3.706e-05	1.50426	905	0.90617
ENSP00000264487	3.8547e-05	1.50309	879	0
ENSP00000377409	6.1219e-05	1.49843	875	0.77867
ENSP00000264122	2.8588e-05	1.49741	915	0.729032
ENSP00000267996	3.872e-05	1.48933	690	0.716589
ENSP00000262948	4.0772e-05	1.48848	964	0.989849
ENSP00000331358	3.3872e-05	1.48682	854	0.887988
ENSP00000395498	3.0245e-05	1.48669	404	0.94391
ENSP00000275525	3.0067e-05	1.48547	899	0.920443
ENSP00000222248	3.1689e-05	1.48526	667	0.464236
ENSP00000169298	4.1116e-05	1.48202	904	0.616517
ENSP00000358525	4.0875e-05	1.47808	927	0.950142
ENSP00000354158	3.0335e-05	1.47692	986	0.846978
ENSP00000457230	5.696e-05	1.47665	909	0.953247
ENSP00000268182	3.0796e-05	1.47542	999	0.804022
ENSP00000270279	2.7184e-05	1.4748	825	0.651031
ENSP00000193322	2.7058e-05	1.47367	998	0.357072
ENSP00000372170	4.9281e-05	1.4723	983	0.957298
ENSP00000391669	3.9491e-05	1.47095	968	0.896647
ENSP00000411940	2.6759e-05	1.47003	920	0.644868
ENSP00000378485	3.3557e-05	1.46311	821	0.993355
ENSP00000352336	3.7349e-05	1.46214	990	0.77941
ENSP00000264093	3.5301e-05	1.45894	900	0.916799
ENSP00000295731	4.5279e-05	1.4564	919	0.95783
ENSP00000234701	2.5255e-05	1.45573	941	0.524897
ENSP00000275015	2.0609e-05	1.45482	907	0.891705
ENSP00000352516	3.8553e-05	1.45175	950	0.971493
ENSP00000318631	6.1454e-05	1.45149	700	0.823057
ENSP00000263274	2.6327e-05	1.45141	900	0.899933
ENSP00000200181	2.9629e-05	1.44521	957	0.860472
ENSP00000293599	3.4346e-05	1.44416	468	0.761291
ENSP00000332194	3.9699e-05	1.43881	997	0
ENSP00000319286	2.4949e-05	1.43619	822	0
ENSP00000348708	3.1133e-05	1.43061	900	0.841494
ENSP00000227495	4.9093e-05	1.42962	938	0.64097
ENSP00000365227	2.5242e-05	1.42772	675	0.758345
ENSP00000473092	2.6087e-05	1.42639	814	0
ENSP00000396688	4.5185e-05	1.42303	907	0.621757
ENSP00000471914	2.6468e-05	1.42166	961	0
ENSP00000249749	2.2998e-05	1.42164	926	0.963471
ENSP00000305964	3.3397e-05	1.42164	811	0
ENSP00000339906	2.5502e-05	1.41991	897	0.964653
ENSP00000330671	3.5776e-05	1.41966	759	0.823708
ENSP00000085219	3.3282e-05	1.41703	987	0.847417
ENSP00000366525	2.4087e-05	1.41661	286	0.419547
ENSP00000215743	2.5562e-05	1.41573	920	0.857183
ENSP00000245323	2.5139e-05	1.41554	936	0.937038
ENSP00000355645	8.3277e-05	1.41252	984	0.973038
ENSP00000359019	3.4807e-05	1.41068	509	0
ENSP00000264563	4.1591e-05	1.41041	991	0.919428
ENSP00000334122	3.3536e-05	1.40962	999	0.962484
ENSP00000407952	2.2329e-05	1.40852	911	0
ENSP00000354791	3.4397e-05	1.40846	962	0.458421
ENSP00000290401	2.2937e-05	1.40758	821	0.447408
ENSP00000320089	2.6532e-05	1.4019	714	0.931048
ENSP00000242804	2.0519e-05	1.39832	266	0.940989
ENSP00000364252	3.9186e-05	1.39704	880	0.708225
ENSP00000363763	4.5584e-05	1.39514	946	0.988575
ENSP00000320447	3.498e-05	1.38913	928	0.895417
ENSP00000356832	5.0431e-05	1.38872	940	0.985841
ENSP00000270142	3.427e-05	1.38569	971	0.678051
ENSP00000315011	3.1411e-05	1.38457	933	0.810395
ENSP00000300305	5.6285e-05	1.38414	937	0.916178
ENSP00000335304	3.123e-05	1.37872	900	0.427771
ENSP00000257566	3.0062e-05	1.37675	849	0.962439
ENSP00000340465	3.2887e-05	1.37591	591	0.329773
ENSP00000233242	5.5439e-05	1.37544	936	0.817032
ENSP00000318445	4.6884e-05	1.37283	929	0
ENSP00000303706	3.0657e-05	1.37245	963	0.895659
ENSP00000316605	2.0153e-05	1.36985	663	0.493613
ENSP00000366416	3.4941e-05	1.36747	900	0.865756
ENSP00000331614	3.5263e-05	1.36218	872	0.96138
ENSP00000351049	3.2711e-05	1.35803	995	0.94965
ENSP00000217402	3.7194e-05	1.35726	782	0
ENSP00000355231	4.1988e-05	1.35562	939	0.754424
ENSP00000363773	3.8013e-05	1.35115	732	0.596161
ENSP00000408295	3.1365e-05	1.35082	933	0.819264
ENSP00000265056	3.095e-05	1.34905	643	0.923058
ENSP00000427514	4.2495e-05	1.34766	927	0.92697
ENSP00000334145	2.977e-05	1.3473	831	0.842364
ENSP00000354159	3.2014e-05	1.34683	999	0.723677
ENSP00000364794	3.5703e-05	1.34503	580	0.728476
ENSP00000216367	3.0687e-05	1.34439	998	0.8235
ENSP00000357750	2.6078e-05	1.34306	871	0.691913
ENSP00000263826	5.5346e-05	1.34167	989	0.989046
ENSP00000296218	3.6879e-05	1.34148	917	0.653796
ENSP00000380855	3.1288e-05	1.33715	900	0.763648
ENSP00000356920	1.9953e-05	1.33418	806	0.921857
ENSP00000243924	4.8337e-05	1.33393	908	0.924493
ENSP00000357905	3.227e-05	1.33301	652	0.544224
ENSP00000341327	2.3501e-05	1.33282	810	0.71706
ENSP00000352565	2.1728e-05	1.33136	840	0.944738
ENSP00000340944	0.00011123	1.32334	991	0.942936
ENSP00000412897	2.3794e-05	1.32321	916	0.64271
ENSP00000244364	2.2201e-05	1.32013	644	0.62525
ENSP00000303942	2.7085e-05	1.31945	819	0.797715
ENSP00000349960	0.00010152	1.31762	984	0
ENSP00000309148	3.3298e-05	1.31645	749	0.412681
ENSP00000350052	9.0448e-05	1.31621	777	0
ENSP00000300404	2.7026e-05	1.31378	623	0.4155
ENSP00000283147	2.6734e-05	1.31307	874	0.971754
ENSP00000355140	1.8018e-05	1.3105	580	0.974732
ENSP00000318820	3.1878e-05	1.3084	855	0.717904
ENSP00000287139	2.5048e-05	1.30815	608	0.949728
ENSP00000216911	5.7216e-05	1.30584	927	0.761954
ENSP00000262965	4.5214e-05	1.30514	912	0.928593
ENSP00000256474	3.086e-05	1.3043	964	0.925243
ENSP00000297991	3.1116e-05	1.30338	472	0.720791
ENSP00000366248	2.8576e-05	1.30251	222	0.870801
ENSP00000331602	4.5063e-05	1.30163	974	0.990386
ENSP00000402084	2.7236e-05	1.30075	936	0.882798
ENSP00000219548	3.697e-05	1.29992	885	0.906398
ENSP00000233944	3.5161e-05	1.29866	589	0.960002
ENSP00000312988	3.0817e-05	1.29836	999	0.939977
ENSP00000354130	3.1968e-05	1.2979	869	0.938063
ENSP00000427015	4.2526e-05	1.29437	799	0.989843
ENSP00000351407	2.6527e-05	1.29303	990	0.898231
ENSP00000355759	4.5891e-05	1.29227	999	0.890348
ENSP00000356792	2.6619e-05	1.29201	900	0.748909
ENSP00000367787	2.4969e-05	1.29083	510	0.768931
ENSP00000323568	3.3778e-05	1.28982	823	0.810387
ENSP00000240986	3.8276e-05	1.28946	723	0
ENSP00000359380	4.0533e-05	1.28821	846	0.561149
ENSP00000260810	3.3062e-05	1.28719	966	0.835907
ENSP00000418802	2.0795e-05	1.28552	576	0
ENSP00000299767	5.2732e-05	1.28533	987	0.782096
ENSP00000430620	2.3529e-05	1.28055	710	0.469196
ENSP00000216037	2.7476e-05	1.27969	851	0.929896
ENSP00000257254	2.4437e-05	1.27902	911	0.881787
ENSP00000352401	2.342e-05	1.27702	588	0.461669
ENSP00000221992	3.0814e-05	1.27259	392	0.278221
ENSP00000358698	3.0485e-05	1.2709	812	0.950914
ENSP00000370151	3.2724e-05	1.27064	965	0.833964
ENSP00000445859	2.4286e-05	1.27005	669	0.304445
ENSP00000228740	2.3074e-05	1.26947	531	0.384646
ENSP00000263043	2.7977e-05	1.26911	564	0.742372
ENSP00000262915	4.5385e-05	1.26587	931	0.702729
ENSP00000358140	2.9698e-05	1.26497	907	0.882499
ENSP00000258428	2.2396e-05	1.25978	587	0.797536
ENSP00000343027	5.5733e-05	1.2592	956	0.970101
ENSP00000343477	3.9584e-05	1.25832	868	0.924178
ENSP00000367013	2.4551e-05	1.25662	917	0.874739
ENSP00000228682	4.2681e-05	1.25646	908	0.949073
ENSP00000451320	2.7415e-05	1.25551	945	0.834001
ENSP00000265371	2.9791e-05	1.25542	999	0.916855
ENSP00000229134	2.485e-05	1.2545	802	0.683854
ENSP00000290575	3.231e-05	1.2538	803	0
ENSP00000216190	2.8218e-05	1.25015	905	0.887252
ENSP00000267953	4.5266e-05	1.24928	642	0.916796
ENSP00000199447	4.29e-05	1.24698	761	0.492438
ENSP00000244336	2.5187e-05	1.24537	851	0.62177
ENSP00000258829	2.7396e-05	1.2432	758	0.951469
ENSP00000405890	3.1818e-05	1.24016	920	0.961627
ENSP00000224181	6.2387e-05	1.23996	937	0.468047
ENSP00000265191	3.9584e-05	1.23864	900	0.536272
ENSP00000331152	2.1919e-05	1.23365	394	0.776345
ENSP00000303211	4.2983e-05	1.23314	668	0.703324
ENSP00000362361	5.0849e-05	1.23296	907	0.954279
ENSP00000300086	3.4906e-05	1.22925	999	0.49865
ENSP00000351284	3.0673e-05	1.2288	764	0.845172
ENSP00000331172	3.3542e-05	1.22667	966	0.622433
ENSP00000228945	2.7625e-05	1.22146	995	0.626047
ENSP00000218099	2.5727e-05	1.21845	445	0.578538
ENSP00000311857	3.0507e-05	1.21752	846	0.87369
ENSP00000354003	2.6386e-05	1.21537	860	0.794107
ENSP00000291744	2.2617e-05	1.21185	645	0.413265
ENSP00000430276	3.1447e-05	1.20939	983	0.812201
ENSP00000289952	1.9972e-05	1.20677	866	0.412419
ENSP00000345752	2.8787e-05	1.20634	642	0.57585
ENSP00000386378	2.4136e-05	1.20535	689	0.792135
ENSP00000262395	2.5998e-05	1.20501	978	0.841236
ENSP00000419081	3.4448e-05	1.20331	375	0
ENSP00000356213	2.6823e-05	1.19941	897	0.788484
ENSP00000219476	3.02e-05	1.19807	999	0.937332
ENSP00000353073	3.2408e-05	1.19683	509	0
ENSP00000324884	2.1456e-05	1.19668	744	0.966968
ENSP00000251849	7.5071e-05	1.19589	998	0.963674
ENSP00000368538	2.6647e-05	1.19438	930	0.887971
ENSP00000417653	3.411e-05	1.19194	955	0.456548
ENSP00000262971	2.5103e-05	1.19074	828	0.949114
ENSP00000415941	4.3392e-05	1.18711	635	0.727129
ENSP00000307540	2.6645e-05	1.18432	502	0.493659
ENSP00000312029	2.4849e-05	1.17606	651	0.800909
ENSP00000354522	3.9823e-05	1.17543	969	0.918541
ENSP00000245552	2.8077e-05	1.17496	904	0.658299
ENSP00000263932	2.5442e-05	1.17198	725	0.87795
ENSP00000251020	2.6603e-05	1.17152	361	0.972322
ENSP00000336630	2.6552e-05	1.17055	907	0.739239
ENSP00000349959	2.8703e-05	1.168	999	0.93375
ENSP00000324806	8.5216e-05	1.16563	999	0
ENSP00000287641	5.4609e-05	1.16536	916	0.901445
ENSP00000369213	3.9742e-05	1.16523	865	0.819691
ENSP00000236850	4.179e-05	1.16491	509	0.82804
ENSP00000349313	2.893e-05	1.16426	973	0.778417
ENSP00000285018	3.3812e-05	1.16271	715	0.962557
ENSP00000466799	2.4099e-05	1.16235	741	0.626319
ENSP00000250457	2.8668e-05	1.16185	937	0.788907
ENSP00000356785	3.6839e-05	1.15938	900	0.519233
ENSP00000261514	2.7313e-05	1.15772	328	0.66382
ENSP00000237014	4.6406e-05	1.15298	480	0.917852
ENSP00000222305	1.9988e-05	1.1477	840	0.898259
ENSP00000239151	2.5856e-05	1.14475	892	0.965584
ENSP00000246949	2.3729e-05	1.13898	420	0.862347
ENSP00000393557	2.5238e-05	1.13816	712	0.503982
ENSP00000262320	3.9723e-05	1.13735	919	0.957289
ENSP00000348786	5.8092e-05	1.13634	996	0.944863
ENSP00000306124	4.1452e-05	1.1352	959	0.99014
ENSP00000391826	4.3978e-05	1.13242	989	0.949278
ENSP00000282091	8.0453e-05	1.12897	943	0.946235
ENSP00000343764	3.4931e-05	1.12638	602	0.661924
ENSP00000339328	3.7135e-05	1.12058	991	0.845409
ENSP00000250173	2.4683e-05	1.12033	563	0.484723
ENSP00000345096	3.0941e-05	1.11955	926	0.42957
ENSP00000264316	3.1334e-05	1.11853	915	0.992506
ENSP00000350132	3.46e-05	1.11813	896	0.611561
ENSP00000261937	3.8222e-05	1.11773	990	0.990687
ENSP00000376943	3.0811e-05	1.11677	960	0.945906
ENSP00000226317	2.8876e-05	1.11452	926	0.88762
ENSP00000219244	3.198e-05	1.11394	961	0.800591
ENSP00000219271	2.2827e-05	1.11394	929	0.805371
ENSP00000274255	3.2322e-05	1.11367	964	0.927516
ENSP00000376965	3.3351e-05	1.11366	806	0.698366
ENSP00000264110	4.0591e-05	1.11325	968	0
ENSP00000225174	2.8537e-05	1.11306	518	0.614381
ENSP00000356840	2.5992e-05	1.1096	550	0.910685
ENSP00000341382	3.3282e-05	1.10911	999	0.970832
ENSP00000262383	2.0742e-05	1.10888	449	0.969886
ENSP00000290167	3.7817e-05	1.10657	715	0.964477
ENSP00000221132	2.8864e-05	1.10436	956	0.904778
ENSP00000376500	3.5846e-05	1.10411	989	0.914181
ENSP00000245479	4.6688e-05	1.10401	977	0.951876
ENSP00000262039	3.5804e-05	1.10126	966	0.880466
ENSP00000219302	3.1539e-05	1.10082	900	0.580445
ENSP00000308312	3.4159e-05	1.09967	935	0.770114
ENSP00000312673	2.5415e-05	1.09633	900	0.707071
ENSP00000278927	3.5408e-05	1.0962	636	0.925401
ENSP00000337088	2.4804e-05	1.09605	661	0.910364
ENSP00000464034	2.2622e-05	1.09364	810	0
ENSP00000308887	2.5049e-05	1.09076	666	0.96085
ENSP00000263681	2.4049e-05	1.08722	993	0.72404
ENSP00000424838	3.5507e-05	1.08579	725	0.790468
ENSP00000229402	3.4831e-05	1.0828	538	0.775952
ENSP00000272233	5.9422e-05	1.08238	970	0.939201
ENSP00000350467	2.3606e-05	1.0822	858	0.951391
ENSP00000244930	3.682e-05	1.08058	624	0.377002
ENSP00000020945	3.7091e-05	1.07776	938	0.970794
ENSP00000355751	3.2603e-05	1.07502	962	0.869906
ENSP00000314132	2.5822e-05	1.0736	731	0.728842
ENSP00000229595	3.3399e-05	1.07128	981	0.879946
ENSP00000418001	2.5174e-05	1.07038	779	0.439542
ENSP00000414303	5.173e-05	1.07037	941	0.939255
ENSP00000362174	2.51e-05	1.06936	883	0
ENSP00000225525	3.069e-05	1.06802	860	0.170243
ENSP00000442349	3.0096e-05	1.06676	771	0
ENSP00000371219	4.9232e-05	1.06602	907	0.934829
ENSP00000234313	4.6383e-05	1.06515	962	0.883874
ENSP00000364163	4.892e-05	1.06434	936	0.967286
ENSP00000001008	3.081e-05	1.06044	865	0.671919
ENSP00000256646	5.4105e-05	1.05801	904	0.957485
ENSP00000322775	2.9608e-05	1.05418	398	0.838142
ENSP00000307599	2.3427e-05	1.05348	641	0.535689
ENSP00000309503	9.3402e-05	1.05346	987	0.977551
ENSP00000211998	4.7042e-05	1.04999	920	0.883824
ENSP00000420194	4.3098e-05	1.04916	920	0.862861
ENSP00000256935	2.1505e-05	1.04698	997	0.608849
ENSP00000355249	2.4656e-05	1.04674	905	0.981674
ENSP00000360124	3.5246e-05	1.0456	900	0.48928
ENSP00000272322	2.5858e-05	1.04528	982	0.401102
ENSP00000298292	3.4387e-05	1.04504	783	0.730199
ENSP00000302961	6.8545e-05	1.04485	954	0.706311
ENSP00000309871	3.2768e-05	1.04408	982	0.795117
ENSP00000225577	5.078e-05	1.04375	998	0
ENSP00000263754	7.0695e-05	1.04071	988	0
ENSP00000343619	2.4815e-05	1.03857	649	0.958675
ENSP00000297904	2.6384e-05	1.03842	931	0.907625
ENSP00000354687	2.7646e-05	1.03685	807	0.669463
ENSP00000345571	3.1221e-05	1.03639	966	0.973153
ENSP00000362924	2.9674e-05	1.0336	977	0.895066
ENSP00000233154	2.6326e-05	1.03118	999	0.804859
ENSP00000378332	2.1796e-05	1.03052	762	0.837653
ENSP00000265441	3.0097e-05	1.0299	863	0.971088
ENSP00000307046	4.1657e-05	1.02976	929	0.792245
ENSP00000328928	2.4412e-05	1.02675	955	0.95831
ENSP00000423660	2.4767e-05	1.02296	378	0.190559
ENSP00000312987	5.1662e-05	1.0211	825	0.923838
ENSP00000222271	3.4815e-05	1.0198	927	0.747842
ENSP00000323099	2.3329e-05	1.01948	954	0.849255
ENSP00000383382	1.9402e-05	1.01903	806	0.79396
ENSP00000327758	3.3088e-05	1.01814	609	0.941576
ENSP00000321656	2.5304e-05	1.01785	903	0.905839
ENSP00000369858	2.6901e-05	1.01703	802	0.475402
ENSP00000365991	2.3695e-05	1.00908	345	0.322543
ENSP00000317379	3.2086e-05	1.00687	416	0.683273
ENSP00000400142	3.2724e-05	1.00561	656	0.927258
ENSP00000311005	6.1147e-05	1.00121	942	0.981314
ENSP00000460475	4.4387e-05	0.99807	999	0.715564
ENSP00000258301	2.5529e-05	0.99361	808	0.379994
ENSP00000264933	3.0298e-05	0.989183	749	0.14151
ENSP00000419446	2.5259e-05	0.987398	895	0.741585
ENSP00000241125	3.905e-05	0.983194	700	0.347683
ENSP00000285393	3.4334e-05	0.981438	997	0.608965
ENSP00000358327	2.8342e-05	0.980984	944	0.948054
ENSP00000245919	2.9055e-05	0.979232	945	0
ENSP00000349017	2.2463e-05	0.97892	296	0.350151
ENSP00000394227	2.5805e-05	0.977784	985	0.842339
ENSP00000261024	2.4884e-05	0.977696	845	0.523866
ENSP00000380308	3.1052e-05	0.976267	900	0.486062
ENSP00000233954	2.7856e-05	0.976257	431	0.715467
ENSP00000293308	2.8137e-05	0.974707	501	0.863297
ENSP00000349722	3.981e-05	0.974161	867	0.745032
ENSP00000273047	4.4476e-05	0.972847	841	0.63873
ENSP00000263642	3.3235e-05	0.972266	752	0.773982
ENSP00000300161	5.395e-05	0.971333	937	0.980141
ENSP00000332353	3.7558e-05	0.970685	924	0.970189
ENSP00000230671	1.691e-05	0.96966	654	0.506141
ENSP00000233057	2.8236e-05	0.969295	920	0.814528
ENSP00000353654	2.9492e-05	0.968285	913	0.846494
ENSP00000384432	2.5309e-05	0.965071	594	0.552811
ENSP00000322957	2.8314e-05	0.964179	994	0.921735
ENSP00000305480	3.5147e-05	0.96388	913	0.83121
ENSP00000337432	2.5171e-05	0.963375	359	0.901446
ENSP00000217026	3.6224e-05	0.963259	993	0
ENSP00000332659	2.5943e-05	0.96278	934	0.915446
ENSP00000318270	2.9236e-05	0.961348	461	0.278584
ENSP00000306410	2.9701e-05	0.953807	689	0.391153
ENSP00000405600	2.1641e-05	0.953464	564	0.347955
ENSP00000251973	2.3791e-05	0.952222	549	0.468699
ENSP00000262442	2.7164e-05	0.951741	612	0.826256
ENSP00000320935	4.7981e-05	0.951697	976	0.845725
ENSP00000268459	1.8823e-05	0.950298	459	0.872584
ENSP00000308928	2.8782e-05	0.944533	939	0.88264
ENSP00000360195	3.0528e-05	0.944445	402	0.668573
ENSP00000311469	2.9064e-05	0.943871	502	0.739188
ENSP00000225512	2.7173e-05	0.942225	756	0.959463
ENSP00000248975	4.7485e-05	0.941771	935	0.985698
ENSP00000220166	2.2476e-05	0.937944	392	0.381669
ENSP00000290200	3.507e-05	0.937044	991	0.80154
ENSP00000361548	3.2134e-05	0.934039	911	0.900049
ENSP00000233957	2.9147e-05	0.933543	982	0.697984
ENSP00000369411	3.3766e-05	0.932011	916	0.820169
ENSP00000205402	3.7818e-05	0.931196	900	0.508437
ENSP00000356946	4.0224e-05	0.930118	949	0.8232
ENSP00000428209	2.5826e-05	0.927727	323	0.774492
ENSP00000323050	2.5963e-05	0.927474	991	0.872441
ENSP00000402758	2.7519e-05	0.92548	649	0.714632
ENSP00000199764	2.7643e-05	0.925426	370	0.642207
ENSP00000259205	3.3756e-05	0.924408	394	0.433493
ENSP00000386229	2.555e-05	0.922314	900	0.768777
ENSP00000228606	2.2247e-05	0.922184	920	0.677599
ENSP00000473233	3.4813e-05	0.92207	949	0.846543
ENSP00000444972	3.701e-05	0.918724	916	0.93041
ENSP00000263388	4.9808e-05	0.917933	995	0.968976
ENSP00000259119	2.1062e-05	0.917674	414	0.874953
ENSP00000290015	2.1449e-05	0.916998	598	0.956698
ENSP00000295113	2.8867e-05	0.91407	420	0.955993
ENSP00000355988	3.3473e-05	0.913413	923	0.858772
ENSP00000369312	2.4499e-05	0.912931	995	0.812337
ENSP00000246895	3.052e-05	0.911843	739	0.478576
ENSP00000386105	2.5043e-05	0.911045	995	0.728161
ENSP00000377218	2.702e-05	0.910316	926	0.917292
ENSP00000290378	6.0081e-05	0.910059	753	0.976512
ENSP00000302216	2.5431e-05	0.90991	929	0.94451
ENSP00000306991	2.2624e-05	0.907112	723	0.698669
ENSP00000340510	2.6351e-05	0.904564	844	0.328953
ENSP00000260433	4.1914e-05	0.903329	872	0.899747
ENSP00000279247	2.7744e-05	0.9033	907	0.98478
ENSP00000375956	2.9381e-05	0.903107	737	0.850301
ENSP00000348965	3.3431e-05	0.90287	900	0.538175
ENSP00000306894	2.3679e-05	0.900605	915	0.877371
ENSP00000315554	2.1528e-05	0.899173	567	0.673437
ENSP00000268712	4.3988e-05	0.898388	901	0.970009
ENSP00000296130	2.3528e-05	0.896668	472	0.78684
ENSP00000335153	0.00012287	0.89611	999	0.912058
ENSP00000257857	2.9314e-05	0.893139	822	0.758894
ENSP00000304169	2.9586e-05	0.892903	968	0
ENSP00000262958	4.1224e-05	0.892289	915	0.847522
ENSP00000373700	3.0115e-05	0.890277	914	0.945308
ENSP00000357668	2.5302e-05	0.889961	548	0.772506
ENSP00000307259	2.1866e-05	0.889755	900	0.847785
ENSP00000324804	4.5597e-05	0.889625	985	0.627304
ENSP00000369566	2.1392e-05	0.889542	921	0.524688
ENSP00000373574	2.4808e-05	0.888149	568	0.926734
ENSP00000265372	3.7713e-05	0.886935	932	0.947919
ENSP00000352608	3.2119e-05	0.886711	637	0.714986
ENSP00000296271	4.7031e-05	0.885619	844	0.756841
ENSP00000272542	2.6074e-05	0.88517	394	0.338766
ENSP00000285735	5.6912e-05	0.884654	979	0.931126
ENSP00000304987	3.4554e-05	0.884611	659	0.426106
ENSP00000252029	2.5047e-05	0.884594	918	0.633877
ENSP00000222553	2.8623e-05	0.884177	923	0.739707
ENSP00000451511	2.5017e-05	0.880579	840	0
ENSP00000408617	6.1302e-05	0.88002	930	0
ENSP00000297440	2.76e-05	0.879388	718	0
ENSP00000263036	2.8234e-05	0.877693	900	0.725608
ENSP00000307875	2.7834e-05	0.877251	646	0.729067
ENSP00000220616	2.7326e-05	0.875908	823	0.859893
ENSP00000322524	2.4294e-05	0.8751	900	0.388486
ENSP00000334448	4.213e-05	0.874763	941	0.815714
ENSP00000382697	2.9348e-05	0.874552	995	0.901321
ENSP00000314030	2.6024e-05	0.873604	456	0.388602
ENSP00000244050	4.3749e-05	0.872081	951	0.973902
ENSP00000263980	2.7463e-05	0.870948	945	0.618422
ENSP00000351885	2.6354e-05	0.869879	993	0.881514
ENSP00000339007	0.00012167	0.868176	989	0.949274
ENSP00000221496	2.5002e-05	0.862518	438	0.954081
ENSP00000339393	6.0991e-05	0.862511	908	0.843188
ENSP00000378394	2.6273e-05	0.861744	654	0.39299
ENSP00000350720	6.6704e-05	0.860627	920	0
ENSP00000318986	2.1421e-05	0.860458	527	0.74379
ENSP00000286648	4.9123e-05	0.858925	956	0.928135
ENSP00000351015	5.6785e-05	0.858574	828	0.95288
ENSP00000306697	2.1697e-05	0.857546	508	0.895246
ENSP00000321853	2.566e-05	0.857071	933	0.615699
ENSP00000377721	2.1612e-05	0.856212	698	0.947355
ENSP00000242317	3.6605e-05	0.852391	894	0.608886
ENSP00000272444	2.2235e-05	0.851907	690	0.399172
ENSP00000337065	3.0642e-05	0.851344	915	0.766525
ENSP00000332812	2.231e-05	0.850973	906	0.801089
ENSP00000261304	2.735e-05	0.850865	359	0.574139
ENSP00000052754	5.3275e-05	0.850708	986	0.935953
ENSP00000388666	2.2554e-05	0.848929	989	0.759664
ENSP00000370522	3.0555e-05	0.848079	904	0.418999
ENSP00000264039	3.0077e-05	0.845247	967	0.831607
ENSP00000264938	3.0835e-05	0.844702	753	0.628513
ENSP00000258145	2.0203e-05	0.843144	400	0.475402
ENSP00000470004	2.7839e-05	0.842842	999	0.898579
ENSP00000373854	2.81e-05	0.842243	985	0.640963
ENSP00000350195	2.0363e-05	0.841475	613	0.760845
ENSP00000272164	2.1801e-05	0.840541	569	0.959182
ENSP00000378699	9.4679e-05	0.840492	996	0
ENSP00000278833	2.0713e-05	0.839178	757	0.51298
ENSP00000370571	3.2693e-05	0.839088	510	0.873139
ENSP00000222598	2.5809e-05	0.838632	728	0.955616
ENSP00000253408	3.4177e-05	0.835966	981	0.913925
ENSP00000343000	2.1626e-05	0.835337	899	0.617906
ENSP00000287878	3.4994e-05	0.834764	723	0.958654
ENSP00000268058	3.0401e-05	0.83461	900	0.942096
ENSP00000296503	2.3189e-05	0.831937	958	0.93435
ENSP00000368020	3.4037e-05	0.82761	717	0.635417
ENSP00000359245	2.6399e-05	0.827377	871	0.418648
ENSP00000305133	1.9847e-05	0.825694	900	0.681104
ENSP00000265164	1.9244e-05	0.825549	994	0.839238
ENSP00000263121	2.7137e-05	0.825077	835	0.960761
ENSP00000385361	2.0649e-05	0.824553	645	0.626622
ENSP00000349003	2.7573e-05	0.8225	903	0.868798
ENSP00000237289	2.934e-05	0.822414	984	0.903877
ENSP00000298556	3.0395e-05	0.821806	944	0.649135
ENSP00000252809	2.497e-05	0.821379	877	0.946202
ENSP00000263413	5.8119e-05	0.817748	911	0.629522
ENSP00000364212	3.3658e-05	0.815782	951	0.673187
ENSP00000364217	5.2922e-05	0.814589	994	0.480523
ENSP00000294312	2.8438e-05	0.813531	967	0.942141
ENSP00000332139	2.542e-05	0.813369	950	0.7741
ENSP00000236192	2.2759e-05	0.812955	613	0.455905
ENSP00000451131	2.3208e-05	0.812157	561	0.989661
ENSP00000252244	2.5542e-05	0.811628	576	0.735609
ENSP00000323929	2.7457e-05	0.811029	929	0.814947
ENSP00000274276	2.5795e-05	0.810072	913	0.875328
ENSP00000219150	2.7575e-05	0.808568	602	0.513442
ENSP00000301522	3.1955e-05	0.80847	949	0.55264
ENSP00000227266	2.5808e-05	0.80323	355	0.801092
ENSP00000307208	2.5474e-05	0.801896	537	0.915537
ENSP00000259633	2.0893e-05	0.801882	457	0.731474
ENSP00000205557	2.4058e-05	0.800542	503	0.530219
ENSP00000362946	2.4295e-05	0.798823	905	0.746088
ENSP00000365775	2.9751e-05	0.798779	700	0.73611
ENSP00000370912	2.7448e-05	0.798433	780	0.994512
ENSP00000267260	2.3996e-05	0.79414	405	0.257583
ENSP00000382034	3.6721e-05	0.793125	682	0.777053
ENSP00000307445	2.3735e-05	0.79149	900	0.740606
ENSP00000327025	3.122e-05	0.79066	382	0.9278
ENSP00000346829	2.2868e-05	0.789773	620	0.583158
ENSP00000355718	3.2065e-05	0.789657	961	0.970785
ENSP00000372313	2.4454e-05	0.788271	510	0.519633
ENSP00000422168	2.5139e-05	0.78766	901	0.413099
ENSP00000264009	3.7203e-05	0.786178	577	0
ENSP00000264741	2.5247e-05	0.785467	967	0.755568
ENSP00000351059	2.3959e-05	0.783488	923	0.755239
ENSP00000337128	2.3076e-05	0.782981	900	0.673526
ENSP00000365926	2.0245e-05	0.78281	900	0.266372
ENSP00000278968	2.4013e-05	0.782683	866	0.933743
ENSP00000357753	4.0488e-05	0.782147	505	0.806532
ENSP00000244174	2.5377e-05	0.781163	947	0.687029
ENSP00000340191	2.6213e-05	0.780764	906	0.850108
ENSP00000354720	3.8127e-05	0.779294	999	0.944165
ENSP00000321106	3.0433e-05	0.778677	900	0.764156
ENSP00000306330	5.6015e-05	0.778452	948	0.981407
ENSP00000336790	2.849e-05	0.778159	906	0.941946
ENSP00000281172	2.9306e-05	0.777953	942	0.666012
ENSP00000428657	2.7081e-05	0.777725	718	0.801509
ENSP00000254719	3.9572e-05	0.77712	908	0.837011
ENSP00000288710	3.1809e-05	0.774485	758	0.656149
ENSP00000292401	2.7428e-05	0.773335	939	0.368088
ENSP00000288266	7.4821e-05	0.773281	998	0.943306
ENSP00000295736	2.1436e-05	0.772025	641	0.431708
ENSP00000221130	4.0374e-05	0.769752	982	0.56954
ENSP00000380177	1.9565e-05	0.768588	617	0.866047
ENSP00000348215	2.2725e-05	0.767688	925	0.932837
ENSP00000174618	2.0905e-05	0.76725	357	0.738855
ENSP00000328968	3.0424e-05	0.766069	977	0.605959
ENSP00000380679	3.6759e-05	0.762973	874	0.74823
ENSP00000300035	3.1085e-05	0.762325	679	0.811942
ENSP00000383690	2.9745e-05	0.761953	987	0.416827
ENSP00000330343	2.8474e-05	0.761378	574	0.837327
ENSP00000229319	2.5161e-05	0.761295	804	0.444686
ENSP00000276414	2.9774e-05	0.759301	900	0.805555
ENSP00000263863	2.2864e-05	0.757794	866	0.66485
ENSP00000261693	2.7607e-05	0.75741	860	0.691989
ENSP00000330825	2.5175e-05	0.75592	576	0.738081
ENSP00000359866	1.9186e-05	0.754946	553	0.950021
ENSP00000331902	2.7712e-05	0.753685	918	0.802347
ENSP00000296280	3.0164e-05	0.752702	980	0.484115
ENSP00000406162	3.1873e-05	0.750982	581	0.825927
ENSP00000279593	3.4805e-05	0.750494	825	0
ENSP00000261434	2.7039e-05	0.747582	506	0.461122
ENSP00000007722	3.1836e-05	0.747064	825	0.845404
ENSP00000329967	2.6488e-05	0.746626	839	0.827296
ENSP00000326159	3.1721e-05	0.745308	545	0.776305
ENSP00000295756	3.6757e-05	0.745091	990	0.721051
ENSP00000364979	3.3809e-05	0.74427	915	0.895703
ENSP00000231238	2.4114e-05	0.74237	288	0.23143
ENSP00000375086	2.423e-05	0.741627	932	0.869953
ENSP00000441954	2.3937e-05	0.741254	911	0.940218
ENSP00000344801	2.5208e-05	0.739264	373	0.224985
ENSP00000263321	2.7987e-05	0.739023	564	0.905907
ENSP00000345344	3.0669e-05	0.738394	700	0
ENSP00000341390	2.03e-05	0.738375	343	0.782278
ENSP00000279488	2.0663e-05	0.737203	918	0.950938
ENSP00000353362	2.8693e-05	0.736919	922	0.7033
ENSP00000340347	2.8533e-05	0.73625	484	0.948014
ENSP00000371875	1.961e-05	0.735527	534	0.965931
ENSP00000359073	2.4523e-05	0.735438	984	0.792092
ENSP00000318197	2.3935e-05	0.734901	596	0.637011
ENSP00000324834	5.0393e-05	0.734683	962	0
ENSP00000257904	7.5673e-05	0.733641	987	0
ENSP00000219235	3.0349e-05	0.731653	956	0.830648
ENSP00000257818	3.0053e-05	0.729642	642	0.953061
ENSP00000359504	2.0006e-05	0.729246	904	0.746137
ENSP00000371321	2.0893e-05	0.72589	958	0.820346
ENSP00000356515	2.9059e-05	0.725618	908	0.736028
ENSP00000263817	2.951e-05	0.725207	855	0.484107
ENSP00000324205	2.9256e-05	0.724442	457	0.297902
ENSP00000344468	2.7186e-05	0.723027	905	0.62054
ENSP00000264260	2.4156e-05	0.722614	916	0.69095
ENSP00000371138	3.3772e-05	0.722186	736	0.829808
ENSP00000362010	2.3414e-05	0.722114	411	0.585885
ENSP00000414334	4.1549e-05	0.721668	618	0.97014
ENSP00000305372	2.8937e-05	0.721063	910	0.834597
ENSP00000352936	3.03e-05	0.720379	426	0.66569
ENSP00000270139	2.6106e-05	0.720123	930	0.866096
ENSP00000256383	2.2196e-05	0.715315	905	0.765351
ENSP00000316454	2.2685e-05	0.71411	615	0.325484
ENSP00000234198	2.207e-05	0.713639	584	0.966887
ENSP00000220751	4.3836e-05	0.713546	926	0.989509
ENSP00000329357	4.7659e-05	0.711693	907	0.954217
ENSP00000164139	3.0838e-05	0.710612	757	0.409236
ENSP00000319096	3.7005e-05	0.709778	701	0.942532
ENSP00000355652	4.6527e-05	0.708646	984	0.924698
ENSP00000222254	1.9676e-05	0.706964	987	0.815106
ENSP00000347942	5.6152e-05	0.706625	957	0.993583
ENSP00000337838	2.6445e-05	0.705919	461	0.762133
ENSP00000454748	2.2153e-05	0.704968	390	0.492441
ENSP00000341524	3.0656e-05	0.703827	512	0.623713
ENSP00000362413	2.5707e-05	0.700869	380	0.687863
ENSP00000273550	4.8248e-05	0.699761	757	0.620134
ENSP00000429367	2.2159e-05	0.698516	613	0.231808
ENSP00000296370	3.724e-05	0.696695	792	0.619824
ENSP00000341625	2.9043e-05	0.696665	604	0.419735
ENSP00000356063	2.3627e-05	0.696641	828	0.604541
ENSP00000303315	3.1868e-05	0.696156	950	0
ENSP00000355637	2.4396e-05	0.694419	260	0.338796
ENSP00000370421	2.6379e-05	0.693408	563	0.930647
ENSP00000266718	3.5427e-05	0.692366	806	0.887559
ENSP00000265012	3.0361e-05	0.690925	917	0.513427
ENSP00000254227	2.6385e-05	0.690548	906	0.882518
ENSP00000222718	1.8722e-05	0.690308	800	0.978107
ENSP00000263593	2.2781e-05	0.690129	414	0.620654
ENSP00000292199	2.5882e-05	0.689156	645	0.537159
ENSP00000356825	5.541e-05	0.688056	459	0.976604
ENSP00000226247	2.6534e-05	0.687147	929	0
ENSP00000350512	4.8227e-05	0.68415	929	0.862725
ENSP00000343313	2.5732e-05	0.682948	634	0.689305
ENSP00000352157	3.882e-05	0.682505	961	0.953768
ENSP00000283131	2.9401e-05	0.680611	674	0.897605
ENSP00000272065	2.3779e-05	0.680354	900	0.693237
ENSP00000374467	2.9515e-05	0.678245	404	0.655992
ENSP00000290649	2.638e-05	0.676526	945	0.406608
ENSP00000304994	2.1484e-05	0.676151	972	0
ENSP00000364524	2.2915e-05	0.675943	750	0.966797
ENSP00000234091	2.3214e-05	0.675445	930	0.93592
ENSP00000222462	2.1456e-05	0.674174	677	0.95643
ENSP00000340274	3.5502e-05	0.671577	701	0.948667
ENSP00000357112	2.8076e-05	0.671057	998	0.745197
ENSP00000283921	2.1463e-05	0.669858	854	0.955355
ENSP00000264047	2.0616e-05	0.668167	596	0.352963
ENSP00000304915	7.7469e-05	0.668142	961	0.938724
ENSP00000264716	2.5086e-05	0.667614	653	0
ENSP00000408695	6.3951e-05	0.667348	994	0.988693
ENSP00000256452	2.9214e-05	0.667072	999	0.791244
ENSP00000416561	3.457e-05	0.665118	808	0.77273
ENSP00000255266	3.6594e-05	0.664625	900	0.986633
ENSP00000314733	2.9082e-05	0.66388	990	0.536463
ENSP00000344549	2.9787e-05	0.663219	555	0.485243
ENSP00000306190	3.0006e-05	0.661153	700	0.89263
ENSP00000374455	2.961e-05	0.660396	961	0.85429
ENSP00000375921	2.7989e-05	0.65803	756	0.962447
ENSP00000325690	2.7487e-05	0.657226	582	0.965127
ENSP00000354876	2.709e-05	0.656158	969	0.368374
ENSP00000332549	2.9374e-05	0.65563	622	0.711289
ENSP00000307272	2.8401e-05	0.654555	997	0.922278
ENSP00000262304	2.7856e-05	0.654432	576	0.798398
ENSP00000346534	2.3033e-05	0.653566	863	0.566281
ENSP00000287538	2.1275e-05	0.652901	916	0.957487
ENSP00000326042	2.7756e-05	0.652379	692	0.724918
ENSP00000362888	1.5456e-05	0.651021	513	0.43637
ENSP00000428220	2.1858e-05	0.650156	439	0.622796
ENSP00000348912	3.1294e-05	0.649858	443	0.610085
ENSP00000353427	3.2634e-05	0.647572	996	0.925761
ENSP00000343392	3.8261e-05	0.642938	509	0.671522
ENSP00000401508	2.0986e-05	0.64224	921	0
ENSP00000312741	1.8844e-05	0.641485	587	0.891103
ENSP00000270474	2.8606e-05	0.641114	909	0
ENSP00000261991	3.3255e-05	0.640343	708	0
ENSP00000223023	3.2694e-05	0.639749	996	0.804916
ENSP00000283249	2.7948e-05	0.638129	973	0.835122
ENSP00000309126	2.6879e-05	0.637522	759	0.71953
ENSP00000302935	1.9162e-05	0.635424	598	0.677048
ENSP00000262995	2.1672e-05	0.635104	976	0.721792
ENSP00000368226	2.5567e-05	0.634937	825	0.435736
ENSP00000316333	3.0944e-05	0.634313	644	0.594078
ENSP00000369816	2.6054e-05	0.633268	508	0.763789
ENSP00000216274	2.1837e-05	0.63129	905	0.994652
ENSP00000369558	1.9935e-05	0.630503	915	0.531387
ENSP00000318429	3.0623e-05	0.628852	776	0.665943
ENSP00000256447	2.1709e-05	0.628351	914	0.75228
ENSP00000262053	1.8757e-05	0.626772	652	0.923077
ENSP00000298159	2.4627e-05	0.626713	847	0.574371
ENSP00000257497	3.8039e-05	0.625778	902	0.860614
ENSP00000375795	2.5385e-05	0.62544	914	0.732784
ENSP00000291536	2.7894e-05	0.624355	637	0.582523
ENSP00000351664	2.1176e-05	0.623948	480	0.461187
ENSP00000357152	2.3155e-05	0.622444	563	0.764723
ENSP00000454261	3.1725e-05	0.620958	630	0.568331
ENSP00000308774	2.7793e-05	0.62035	958	0.994069
ENSP00000356975	1.937e-05	0.620333	876	0.712038
ENSP00000344544	2.5739e-05	0.619548	911	0.966944
ENSP00000356953	4.7683e-05	0.619488	581	0.903861
ENSP00000358511	2.9911e-05	0.617791	907	0.842137
ENSP00000290921	3.4894e-05	0.617019	997	0.959842
ENSP00000338606	2.3037e-05	0.616913	814	0.698246
ENSP00000336701	4.1493e-05	0.61622	928	0.676454
ENSP00000420381	2.9978e-05	0.614954	426	0.636471
ENSP00000264893	2.7502e-05	0.614031	504	0.610494
ENSP00000304502	1.9243e-05	0.61214	949	0.962879
ENSP00000353099	3.6982e-05	0.611893	917	0.645852
ENSP00000351250	2.5669e-05	0.61169	906	0.845578
ENSP00000382133	2.0383e-05	0.611348	900	0.833006
ENSP00000292095	1.9186e-05	0.611042	633	0.922007
ENSP00000290942	2.8249e-05	0.610919	607	0.692145
ENSP00000384053	2.3834e-05	0.608665	990	0.807569
ENSP00000343745	5.0316e-05	0.608469	814	0.893549
ENSP00000431284	2.3396e-05	0.608323	764	0.748774
ENSP00000392812	2.4363e-05	0.607673	997	0.730529
ENSP00000221973	3.4339e-05	0.606195	649	0.282499
ENSP00000296420	1.8973e-05	0.606022	610	0.263629
ENSP00000355180	2.4728e-05	0.604954	966	0.760037
ENSP00000309338	1.9056e-05	0.604777	886	0.490888
ENSP00000369654	2.8594e-05	0.604543	512	0.74704
ENSP00000355689	2.4848e-05	0.603693	917	0.421529
ENSP00000310928	2.1207e-05	0.601361	846	0.901006
ENSP00000307078	2.7097e-05	0.600292	644	0.622634
ENSP00000333656	1.825e-05	0.600108	835	0.637336
ENSP00000293275	2.2328e-05	0.599991	960	0
ENSP00000307288	3.6238e-05	0.59818	731	0
ENSP00000173898	2.2673e-05	0.597928	590	0.758769
ENSP00000340019	5.5663e-05	0.595653	961	0.587659
ENSP00000324856	3.8158e-05	0.595562	993	0.985839
ENSP00000429084	2.1244e-05	0.591089	657	0.739144
ENSP00000340292	2.5824e-05	0.590252	833	0.958157
ENSP00000348657	2.1861e-05	0.589893	995	0.681491
ENSP00000264926	2.1849e-05	0.589443	609	0.85491
ENSP00000225728	1.8705e-05	0.588038	472	0.91204
ENSP00000303511	2.3641e-05	0.587966	740	0.274617
ENSP00000316029	2.7551e-05	0.585161	981	0.741797
ENSP00000318195	2.5881e-05	0.583855	923	0.880389
ENSP00000230882	2.935e-05	0.58252	900	0.905298
ENSP00000357643	2.4738e-05	0.579479	825	0.769255
ENSP00000267064	2.075e-05	0.579166	658	0.93546
ENSP00000271015	4.2951e-05	0.578849	999	0
ENSP00000258341	2.0721e-05	0.578489	901	0.617609
ENSP00000225916	3.5315e-05	0.576879	927	0
ENSP00000291568	2.8218e-05	0.576526	914	0.505955
ENSP00000346550	1.785e-05	0.57502	735	0.382358
ENSP00000242480	3.3173e-05	0.574162	927	0.94452
ENSP00000247461	4.2374e-05	0.573792	957	0.65048
ENSP00000243347	3.1847e-05	0.573412	874	0.809509
ENSP00000264867	2.8361e-05	0.572358	887	0.916044
ENSP00000369071	2.2055e-05	0.570731	895	0.882169
ENSP00000370979	2.3459e-05	0.570104	994	0.857264
ENSP00000437073	2.8721e-05	0.568188	846	0.683867
ENSP00000373298	2.6658e-05	0.568049	483	0.72026
ENSP00000264731	3.4421e-05	0.568043	919	0.91788
ENSP00000356687	1.7592e-05	0.56628	282	0.350947
ENSP00000287814	2.2646e-05	0.564705	966	0.60306
ENSP00000229270	2.2199e-05	0.564612	376	0.471557
ENSP00000322898	2.2224e-05	0.5646	640	0.945553
ENSP00000380178	2.7076e-05	0.563331	302	0.714059
ENSP00000447378	5.3333e-05	0.562521	690	0.705349
ENSP00000296930	3.9033e-05	0.561687	951	0.938996
ENSP00000305603	2.6907e-05	0.561546	977	0.497137
ENSP00000246069	3.096e-05	0.561474	714	0.664896
ENSP00000358314	2.8742e-05	0.559574	421	0
ENSP00000368169	4.208e-05	0.557355	991	0.952636
ENSP00000334472	2.5072e-05	0.557086	354	0
ENSP00000305416	2.547e-05	0.556791	996	0.920706
ENSP00000347032	1.8824e-05	0.55679	944	0.630118
ENSP00000351209	3.8379e-05	0.555171	955	0.989241
ENSP00000266088	2.2862e-05	0.554825	666	0.480345
ENSP00000256785	1.5703e-05	0.55416	576	0.353749
ENSP00000322460	2.0272e-05	0.552869	922	0.766693
ENSP00000245304	4.0975e-05	0.551217	701	0.949068
ENSP00000264108	1.9441e-05	0.55098	688	0.788735
ENSP00000287295	2.3084e-05	0.550088	878	0.494135
ENSP00000369564	1.9139e-05	0.549937	902	0.459924
ENSP00000268124	1.9841e-05	0.548505	360	0.592137
ENSP00000332504	2.2894e-05	0.547716	913	0.840237
ENSP00000360141	3.8723e-05	0.544944	900	0.845477
ENSP00000360882	2.5235e-05	0.544104	923	0.841958
ENSP00000249750	2.9945e-05	0.543882	845	0.617905
ENSP00000377969	2.4757e-05	0.543361	563	0.855186
ENSP00000276571	2.5975e-05	0.542759	923	0.815441
ENSP00000363284	2.469e-05	0.541459	999	0.871268
ENSP00000252512	1.7637e-05	0.54141	980	0.271287
ENSP00000430236	2.4445e-05	0.540039	563	0.259641
ENSP00000358596	2.0743e-05	0.53934	426	0.927982
ENSP00000314067	3.4867e-05	0.539177	999	0.962932
ENSP00000345230	2.5633e-05	0.539065	630	0.564929
ENSP00000338018	8.9477e-05	0.538916	999	0.965369
ENSP00000220822	2.226e-05	0.53787	457	0.16025
ENSP00000295108	2.2361e-05	0.532137	581	0.942659
ENSP00000263409	2.2872e-05	0.531328	933	0.894364
ENSP00000441875	4.7461e-05	0.528929	811	0.675077
ENSP00000419740	2.6635e-05	0.528243	528	0.752761
ENSP00000321835	2.4543e-05	0.527341	951	0.931828
ENSP00000357615	3.4886e-05	0.526845	977	0
ENSP00000362082	2.6292e-05	0.526459	936	0.943283
ENSP00000249440	1.7199e-05	0.523855	842	0.960662
ENSP00000235628	2.3572e-05	0.522844	901	0.519623
ENSP00000464146	2.3899e-05	0.522518	792	0
ENSP00000261584	2.1097e-05	0.522461	461	0.769505
ENSP00000265081	2.523e-05	0.520785	720	0.770741
ENSP00000244869	2.2664e-05	0.520688	502	0.917407
ENSP00000356476	2.3379e-05	0.519651	424	0.712591
ENSP00000415904	2.3483e-05	0.519615	501	0.228194
ENSP00000310520	2.498e-05	0.518677	900	0.848551
ENSP00000257290	3.981e-05	0.51766	956	0.996631
ENSP00000242152	3.478e-05	0.514963	943	0.838809
ENSP00000297183	2.04e-05	0.514194	402	0.818829
ENSP00000284440	2.2588e-05	0.511988	735	0.858369
ENSP00000323867	3.0216e-05	0.510571	720	0.956235
ENSP00000367815	3.5553e-05	0.50962	815	0.787287
ENSP00000289779	2.5108e-05	0.507348	965	0
ENSP00000369574	1.9432e-05	0.507132	921	0.557508
ENSP00000278175	2.8977e-05	0.506519	899	0.854758
ENSP00000316664	2.9775e-05	0.506453	459	0.32866
ENSP00000361238	3.0594e-05	0.506276	868	0.715499
ENSP00000369129	2.49e-05	0.504627	621	0.733176
ENSP00000328359	5.066e-05	0.501885	418	0.446338
ENSP00000357392	1.7964e-05	0.499111	938	0.863373
ENSP00000349508	2.7763e-05	0.49854	914	0.933336
ENSP00000294702	1.8764e-05	0.496985	700	0.972745
ENSP00000303540	2.2446e-05	0.495171	831	0.68623
ENSP00000436691	2.3557e-05	0.492246	874	0.802651
ENSP00000338157	2.5439e-05	0.490926	845	0.961934
ENSP00000309913	2.1386e-05	0.4906	954	0.962166
ENSP00000333639	1.8598e-05	0.49029	800	0.578661
ENSP00000225698	3.647e-05	0.488441	803	0.874402
ENSP00000265354	4.6792e-05	0.488436	871	0
ENSP00000319977	2.2937e-05	0.48606	924	0.730576
ENSP00000458075	2.0886e-05	0.485561	690	0
ENSP00000356771	2.8359e-05	0.484779	971	0.764719
ENSP00000242159	1.763e-05	0.482441	315	0.963829
ENSP00000308925	2.7368e-05	0.482299	667	0.86976
ENSP00000298552	2.0084e-05	0.4818	999	0.891229
ENSP00000362195	2.8905e-05	0.481741	928	0.868756
ENSP00000366124	3.6015e-05	0.48154	956	0.813747
ENSP00000347046	2.6283e-05	0.480734	907	0.987412
ENSP00000345206	3.5056e-05	0.480688	901	0.942661
ENSP00000230658	2.8596e-05	0.480052	860	0.964937
ENSP00000340305	2.2506e-05	0.479876	942	0.757168
ENSP00000363021	3.2529e-05	0.479505	920	0.861061
ENSP00000357708	2.4197e-05	0.479053	830	0.480493
ENSP00000340937	2.5741e-05	0.478124	912	0.674124
ENSP00000291527	2.9286e-05	0.47654	946	0.756403
ENSP00000339479	2.6731e-05	0.476385	902	0.438652
ENSP00000222399	2.0424e-05	0.476286	901	0.661173
ENSP00000248594	2.4456e-05	0.475641	602	0.835268
ENSP00000358464	2.3772e-05	0.47553	720	0.771179
ENSP00000320924	2.0218e-05	0.473286	795	0.54213
ENSP00000263382	2.7281e-05	0.473272	994	0.877402
ENSP00000375809	2.8352e-05	0.47315	900	0.816231
ENSP00000285021	2.377e-05	0.473128	900	0.848953
ENSP00000293280	2.6749e-05	0.471553	874	0
ENSP00000398880	2.0476e-05	0.469838	644	0.868075
ENSP00000292408	2.9649e-05	0.469246	862	0.991603
ENSP00000269554	1.9743e-05	0.467245	944	0
ENSP00000269886	4.4277e-05	0.467118	804	0.767219
ENSP00000329008	2.5812e-05	0.465985	313	0.315673
ENSP00000360163	2.398e-05	0.465581	699	0.924339
ENSP00000306490	2.4924e-05	0.465283	906	0.766833
ENSP00000360281	6.0508e-05	0.46418	900	0.429435
ENSP00000262300	2.3324e-05	0.463191	654	0.813783
ENSP00000227868	2.249e-05	0.462003	341	0.497568
ENSP00000380675	2.2702e-05	0.460762	654	0.846256
ENSP00000347232	2.5888e-05	0.46074	629	0.829705
ENSP00000336591	2.9891e-05	0.460733	904	0.801647
ENSP00000357701	2.0767e-05	0.4593	560	0.449181
ENSP00000358770	1.4937e-05	0.45828	958	0.79544
ENSP00000264335	6.6579e-05	0.45722	958	0.980994
ENSP00000409000	2.1453e-05	0.456073	800	0.548363
ENSP00000296181	2.2863e-05	0.455237	990	0.812204
ENSP00000363071	2.275e-05	0.453444	576	0.295308
ENSP00000231004	2.6508e-05	0.452966	587	0.871323
ENSP00000261454	2.5288e-05	0.452805	406	0.899992
ENSP00000237380	1.9135e-05	0.451874	668	0.825651
ENSP00000384881	2.2398e-05	0.450318	295	0.541022
ENSP00000264144	2.0978e-05	0.45003	965	0.592175
ENSP00000314151	2.6835e-05	0.448668	916	0.801823
ENSP00000452120	2.0979e-05	0.448437	835	0.733737
ENSP00000328023	2.0292e-05	0.446964	903	0.655858
ENSP00000226840	2.4434e-05	0.445849	900	0.241956
ENSP00000276927	7.3569e-05	0.445817	913	0.951136
ENSP00000372326	2.243e-05	0.444704	527	0.403009
ENSP00000347409	3.4247e-05	0.444399	757	0.43828
ENSP00000368190	2.1726e-05	0.443865	854	0.876347
ENSP00000217182	3.2847e-05	0.443485	505	0.734625
ENSP00000226299	2.9445e-05	0.440754	673	0.511167
ENSP00000300900	2.2216e-05	0.440727	384	0.433783
ENSP00000361554	3.0781e-05	0.440705	636	0.987137
ENSP00000224764	2.4175e-05	0.436967	499	0
ENSP00000235329	2.5529e-05	0.436857	835	0.447645
ENSP00000265316	2.1976e-05	0.436554	500	0.359612
ENSP00000361777	3.5962e-05	0.434783	904	0
ENSP00000316329	2.6592e-05	0.431169	480	0.304448
ENSP00000433681	1.9854e-05	0.431142	997	0.649898
ENSP00000311596	1.7334e-05	0.430442	499	0.954758
ENSP00000264474	2.9079e-05	0.427178	998	0.364659
ENSP00000326309	3.5819e-05	0.42705	593	0.641002
ENSP00000310935	2.4741e-05	0.426544	756	0.559272
ENSP00000353500	1.6804e-05	0.425502	705	0.711146
ENSP00000362690	2.2898e-05	0.424586	900	0.91203
ENSP00000361834	2.3363e-05	0.423841	966	0.425659
ENSP00000295685	2.2148e-05	0.423697	923	0.541842
ENSP00000264010	3.0338e-05	0.423572	825	0.95782
ENSP00000260653	2.0044e-05	0.422259	963	0.970444
ENSP00000392028	2.5261e-05	0.421965	609	0.919144
ENSP00000360310	2.8833e-05	0.421843	938	0.833398
ENSP00000286657	1.8327e-05	0.421164	877	0.679314
ENSP00000078429	4.2844e-05	0.420928	927	0.879656
ENSP00000306920	2.7027e-05	0.420451	390	0.376272
ENSP00000278612	1.9074e-05	0.420163	828	0.798525
ENSP00000338010	2.1812e-05	0.419635	925	0.842952
ENSP00000369442	1.8633e-05	0.419225	950	0.781618
ENSP00000222990	1.9293e-05	0.417839	507	0.525348
ENSP00000362298	2.0047e-05	0.417061	341	0.256762
ENSP00000371798	1.9781e-05	0.416898	440	0.674523
ENSP00000203629	1.9344e-05	0.41508	471	0.716109
ENSP00000275233	1.9103e-05	0.414976	489	0.831974
ENSP00000381425	2.671e-05	0.414891	717	0.378337
ENSP00000219782	1.7781e-05	0.414412	865	0.968767
ENSP00000239347	1.9043e-05	0.413143	900	0.491393
ENSP00000356366	2.2655e-05	0.41297	544	0.230116
ENSP00000264167	2.3427e-05	0.412225	424	0.286608
ENSP00000375599	3.2513e-05	0.410683	746	0
ENSP00000308549	2.2584e-05	0.409425	901	0.846669
ENSP00000349547	2.3659e-05	0.409343	826	0.909523
ENSP00000317985	2.0314e-05	0.409096	972	0.84763
ENSP00000372088	8.1405e-05	0.407435	934	0
ENSP00000342520	1.4527e-05	0.406285	438	0.68772
ENSP00000354927	3.1491e-05	0.406172	969	0.986579
ENSP00000343943	1.6102e-05	0.405549	254	0.496003
ENSP00000278379	1.9761e-05	0.404914	850	0.52334
ENSP00000247829	2.3399e-05	0.404443	389	0.593813
ENSP00000354859	2.925e-05	0.404415	915	0.820095
ENSP00000247182	2.33e-05	0.403816	982	0.962395
ENSP00000262746	3.5591e-05	0.403078	941	0.576254
ENSP00000369127	2.6721e-05	0.402437	402	0.584117
ENSP00000431418	2.537e-05	0.401613	921	0.928555
ENSP00000297848	2.6845e-05	0.400982	922	0.757767
ENSP00000257189	2.0505e-05	0.39912	955	0.365173
ENSP00000394494	1.6518e-05	0.39883	800	0.390094
ENSP00000324897	4.6136e-05	0.396922	841	0.955369
ENSP00000251809	3.0051e-05	0.394758	601	0.988788
ENSP00000398736	2.5237e-05	0.394501	903	0.934754
ENSP00000348888	2.9549e-05	0.394214	841	0.459832
ENSP00000367064	2.5373e-05	0.3942	624	0.376134
ENSP00000323275	3.0501e-05	0.391536	561	0.989188
ENSP00000259555	1.9461e-05	0.391052	916	0
ENSP00000366915	1.8338e-05	0.388832	850	0.964849
ENSP00000366005	5.7507e-05	0.388799	948	0.767751
ENSP00000383042	2.9498e-05	0.388644	919	0
ENSP00000310301	2.3354e-05	0.387027	345	0.972923
ENSP00000220772	2.3182e-05	0.386775	498	0.973377
ENSP00000271324	2.709e-05	0.386031	630	0.657675
ENSP00000344871	2.2481e-05	0.385313	629	0.64651
ENSP00000270617	1.7921e-05	0.384025	354	0.929416
ENSP00000264554	1.8073e-05	0.383939	955	0.803504
ENSP00000236137	2.0213e-05	0.38358	698	0.304094
ENSP00000356399	2.5495e-05	0.383273	612	0.803037
ENSP00000264162	2.5827e-05	0.382509	518	0.657804
ENSP00000262662	1.8412e-05	0.379367	499	0.937901
ENSP00000378323	5.4582e-05	0.378607	811	0.968157
ENSP00000297814	2.8629e-05	0.377736	575	0.49603
ENSP00000434614	3.4277e-05	0.375433	921	0.789035
ENSP00000260643	1.7775e-05	0.37505	556	0.40172
ENSP00000256509	2.9e-05	0.374139	724	0.886461
ENSP00000407375	2.7045e-05	0.373982	916	0.623685
ENSP00000301019	2.0778e-05	0.372141	736	0.798269
ENSP00000423673	2.2091e-05	0.371761	407	0.413673
ENSP00000378408	2.139e-05	0.37162	415	0.330505
ENSP00000250559	4.0037e-05	0.37145	994	0.945721
ENSP00000366307	2.2514e-05	0.371229	505	0.668253
ENSP00000357494	2.6591e-05	0.370943	360	0.671014
ENSP00000284273	3.853e-05	0.370039	583	0.888053
ENSP00000226432	2.6523e-05	0.369526	685	0.187787
ENSP00000295522	3.3403e-05	0.368898	661	0.607003
ENSP00000376076	6.7335e-05	0.367793	920	0.946942
ENSP00000262643	2.5951e-05	0.366293	940	0.968162
ENSP00000369050	2.9571e-05	0.365773	900	0.794334
ENSP00000414321	1.9877e-05	0.364943	998	0.947971
ENSP00000255499	2.6702e-05	0.364451	936	0.880061
ENSP00000346402	2.3411e-05	0.362074	392	0.718282
ENSP00000248958	3.5438e-05	0.362009	596	0.367442
ENSP00000285737	2.0369e-05	0.36051	620	0.29415
ENSP00000262776	1.8469e-05	0.35946	600	0.484991
ENSP00000160373	2.0571e-05	0.358303	402	0.666282
ENSP00000341243	2.4081e-05	0.357659	798	0.91728
ENSP00000378364	2.3134e-05	0.355228	483	0.706304
ENSP00000293813	4.796e-05	0.355034	642	0
ENSP00000393262	2.193e-05	0.354755	665	0
ENSP00000223129	2.18e-05	0.352223	927	0.820258
ENSP00000307513	1.9921e-05	0.3516	262	0.223032
ENSP00000332455	2.3189e-05	0.351345	936	0.782048
ENSP00000385638	3.2734e-05	0.350729	472	0.489173
ENSP00000223862	2.6751e-05	0.350534	616	0.351565
ENSP00000365019	1.9024e-05	0.349767	471	0.595551
ENSP00000338864	2.1038e-05	0.348536	663	0.836534
ENSP00000379823	2.2667e-05	0.347954	911	0.68425
ENSP00000292641	2.4958e-05	0.347828	533	0.333533
ENSP00000265849	2.6878e-05	0.346909	644	0.753905
ENSP00000289316	1.9486e-05	0.346736	547	0.861167
ENSP00000370842	1.9729e-05	0.346378	902	0.612499
ENSP00000359478	2.6293e-05	0.345625	717	0.523285
ENSP00000400717	3.1535e-05	0.344892	980	0.986545
ENSP00000222573	2.4061e-05	0.344038	933	0.782261
ENSP00000264670	2.4317e-05	0.343103	527	0.750223
ENSP00000360797	2.9881e-05	0.342786	739	0.750105
ENSP00000386341	2.0453e-05	0.342463	999	0
ENSP00000357516	3.141e-05	0.342385	673	0.731228
ENSP00000342557	2.4559e-05	0.342174	900	0.489738
ENSP00000354219	2.4203e-05	0.341812	834	0.693148
ENSP00000265428	2.6407e-05	0.34123	817	0.703037
ENSP00000222115	2.7766e-05	0.340214	832	0.663818
ENSP00000302251	1.5914e-05	0.338992	433	0.959779
ENSP00000274376	2.2915e-05	0.337087	913	0.863772
ENSP00000344460	2.7979e-05	0.336513	558	0.618611
ENSP00000467176	3.7134e-05	0.335659	414	0.907161
ENSP00000357731	2.9956e-05	0.335576	398	0.733113
ENSP00000353072	2.8109e-05	0.335054	630	0.970102
ENSP00000256442	4.5433e-05	0.334596	944	0.895354
ENSP00000366434	2.1527e-05	0.334414	926	0.835067
ENSP00000371483	1.9204e-05	0.334085	386	0.367993
ENSP00000361562	2.3985e-05	0.333289	568	0.353512
ENSP00000367316	2.0557e-05	0.331907	983	0.707106
ENSP00000343957	2.0917e-05	0.330841	916	0.813314
ENSP00000233997	1.8756e-05	0.330644	562	0.697829
ENSP00000359693	2.3495e-05	0.33039	739	0.768213
ENSP00000295797	1.9524e-05	0.330071	964	0.767161
ENSP00000352802	2.1613e-05	0.329222	813	0.618204
ENSP00000268097	2.994e-05	0.329008	509	0.382525
ENSP00000350491	1.8749e-05	0.328744	900	0.845218
ENSP00000421566	2.1366e-05	0.327294	644	0.532975
ENSP00000259915	2.4739e-05	0.326938	997	0.953707
ENSP00000262101	2.3558e-05	0.325574	416	0.75654
ENSP00000242576	1.8292e-05	0.32435	362	0.746796
ENSP00000301634	1.9637e-05	0.324118	902	0.644869
ENSP00000291582	2.2802e-05	0.323888	471	0.890431
ENSP00000384048	1.9663e-05	0.322817	516	0.794425
ENSP00000303476	1.9395e-05	0.322719	956	0.510611
ENSP00000371790	2.3189e-05	0.320196	999	0.974205
ENSP00000379680	2.0404e-05	0.317418	461	0.263431
ENSP00000319169	2.5001e-05	0.31651	809	0.833715
ENSP00000301691	2.3509e-05	0.316172	928	0.890262
ENSP00000342011	3.8974e-05	0.316104	963	0.840376
ENSP00000218867	2.6671e-05	0.314943	471	0.632457
ENSP00000305731	2.7041e-05	0.313972	478	0.391199
ENSP00000267814	1.9935e-05	0.312998	644	0.464032
ENSP00000378856	2.046e-05	0.312821	815	0.625207
ENSP00000247020	2.9235e-05	0.312461	487	0.363053
ENSP00000216492	2.4126e-05	0.311004	499	0.850033
ENSP00000244745	1.5782e-05	0.310918	817	0.931002
ENSP00000311505	2.7469e-05	0.310498	852	0.58277
ENSP00000289081	2.1722e-05	0.308626	284	0.804811
ENSP00000255304	2.1358e-05	0.306933	741	0.252217
ENSP00000261200	1.9059e-05	0.304226	511	0.357452
ENSP00000305355	5.2617e-05	0.302905	992	0.990359
ENSP00000450635	1.878e-05	0.302041	399	0
ENSP00000281537	4.3608e-05	0.30159	914	0.888027
ENSP00000396538	1.9502e-05	0.299425	831	0
ENSP00000402515	3.5267e-05	0.299336	900	0.841545
ENSP00000363377	2.2725e-05	0.299323	999	0
ENSP00000355747	3.0032e-05	0.298367	933	0.885506
ENSP00000305714	2.4762e-05	0.297161	499	0.915798
ENSP00000341170	1.8926e-05	0.294767	848	0.898395
ENSP00000376544	1.9055e-05	0.293838	907	0.68139
ENSP00000276079	2.6497e-05	0.293172	662	0.916185
ENSP00000354671	1.9629e-05	0.292616	983	0.585998
ENSP00000346148	2.3536e-05	0.291907	803	0.885913
ENSP00000325819	2.1613e-05	0.291603	900	0.945645
ENSP00000365811	2.8048e-05	0.291122	668	0.476553
ENSP00000431512	2.8024e-05	0.290509	913	0
ENSP00000323155	2.254e-05	0.289536	472	0.663751
ENSP00000419923	1.9782e-05	0.288963	391	0.972775
ENSP00000284202	2.1149e-05	0.288149	454	0.421512
ENSP00000382021	1.709e-05	0.287892	601	0.211515
ENSP00000248935	2.4331e-05	0.287535	522	0
ENSP00000462337	1.7229e-05	0.287066	495	0.955894
ENSP00000338358	1.8441e-05	0.28657	814	0.675719
ENSP00000418018	1.6697e-05	0.286317	800	0.34009
ENSP00000270861	2.8195e-05	0.285033	900	0.650075
ENSP00000228463	2.8363e-05	0.282541	937	0.683121
ENSP00000315757	2.2177e-05	0.282422	807	0.573082
ENSP00000219240	2.0413e-05	0.282282	569	0.646177
ENSP00000257198	1.8125e-05	0.281674	567	0.428611
ENSP00000257192	2.2809e-05	0.281645	900	0.295346
ENSP00000379999	1.9647e-05	0.281561	592	0.259439
ENSP00000380942	2.7067e-05	0.280566	959	0.768688
ENSP00000332744	1.7582e-05	0.279915	436	0.968083
ENSP00000286186	2.2079e-05	0.279828	983	0.900348
ENSP00000344173	2.3919e-05	0.278657	902	0.803981
ENSP00000300659	2.0668e-05	0.278655	923	0.779067
ENSP00000226578	1.9113e-05	0.278531	382	0.244005
ENSP00000368927	2.2168e-05	0.276539	939	0.911396
ENSP00000220507	3.6482e-05	0.274272	907	0.921627
ENSP00000389338	6.6881e-05	0.274261	974	0.971739
ENSP00000359864	2.2806e-05	0.274075	908	0.659424
ENSP00000348019	2.4075e-05	0.273601	833	0.662935
ENSP00000263525	1.7957e-05	0.272902	800	0.597277
ENSP00000259808	2.8441e-05	0.2727	981	0.991249
ENSP00000263640	2.1702e-05	0.27228	919	0.913433
ENSP00000432016	2.0109e-05	0.272156	402	0.799385
ENSP00000265838	2.2455e-05	0.271859	487	0.549267
ENSP00000363965	2.202e-05	0.271507	969	0.616232
ENSP00000373674	2.1582e-05	0.269668	900	0.457109
ENSP00000247668	3.4589e-05	0.267396	999	0.884613
ENSP00000295367	2.5537e-05	0.266597	482	0.396627
ENSP00000347464	1.8782e-05	0.266382	984	0.473137
ENSP00000242839	2.0104e-05	0.264738	456	0.552774
ENSP00000297785	2.6411e-05	0.264521	581	0.493959
ENSP00000376792	2.1029e-05	0.262887	708	0.353312
ENSP00000305769	2.014e-05	0.262829	612	0.915226
ENSP00000351706	1.9259e-05	0.261313	779	0.434053
ENSP00000245457	1.8823e-05	0.258958	355	0.732335
ENSP00000231749	2.1702e-05	0.258192	516	0.521069
ENSP00000338020	3.225e-05	0.256133	923	0.78645
ENSP00000401435	3.0072e-05	0.255294	976	0.352452
ENSP00000262942	2.1311e-05	0.255165	944	0.735208
ENSP00000262629	5.2853e-05	0.254927	923	0.825873
ENSP00000360181	2.7743e-05	0.254507	358	0.848966
ENSP00000371308	2.2466e-05	0.253867	905	0.373576
ENSP00000357103	2.1367e-05	0.253693	883	0
ENSP00000440698	2.0772e-05	0.253196	798	0.367981
ENSP00000333926	1.9874e-05	0.252971	356	0.431515
ENSP00000372654	2.0089e-05	0.251895	815	0.80873
ENSP00000239761	3.3068e-05	0.251851	679	0
ENSP00000013807	2.3671e-05	0.251802	900	0.839073
ENSP00000217386	2.5551e-05	0.251639	900	0.770355
ENSP00000231887	2.978e-05	0.251461	907	0.50836
ENSP00000321746	2.9577e-05	0.251261	407	0.837535
ENSP00000317904	2.4641e-05	0.250863	912	0.547743
ENSP00000263598	3.5394e-05	0.250464	635	0.528699
ENSP00000370074	1.9516e-05	0.250221	765	0.621122
ENSP00000302707	2.3695e-05	0.250148	904	0.829365
ENSP00000246957	2.6837e-05	0.248356	613	0.514249
ENSP00000319141	2.7317e-05	0.24809	650	0.450062
ENSP00000376914	2.5234e-05	0.247864	594	0
ENSP00000235310	2.0506e-05	0.247753	900	0.66359
ENSP00000355601	2.0592e-05	0.247169	898	0.787234
ENSP00000426225	2.019e-05	0.247058	607	0
ENSP00000444408	1.9307e-05	0.245023	469	0.383752
ENSP00000406229	2.6109e-05	0.245008	909	0.795201
ENSP00000317955	2.4262e-05	0.244278	922	0.517994
ENSP00000261900	2.1757e-05	0.242975	903	0.944548
ENSP00000265171	2.2583e-05	0.24225	927	0.699748
ENSP00000366662	2.1193e-05	0.242213	196	0.230131
ENSP00000294489	2.0056e-05	0.241629	872	0.781964
ENSP00000252999	2.0105e-05	0.240545	900	0.61085
ENSP00000332247	2.3385e-05	0.23998	904	0.836164
ENSP00000379616	3.2218e-05	0.237491	594	0.860385
ENSP00000268281	1.8939e-05	0.23611	357	0.284239
ENSP00000360290	2.3583e-05	0.235198	631	0.8714
ENSP00000405726	2.1236e-05	0.234608	575	0.900595
ENSP00000357040	2.1551e-05	0.233513	429	0.8613
ENSP00000375872	2.4146e-05	0.232645	727	0.58732
ENSP00000250617	2.2262e-05	0.232233	993	0.666711
ENSP00000264376	4.915e-05	0.231941	581	0.403524
ENSP00000376623	1.7618e-05	0.230427	800	0.447066
ENSP00000369578	1.7042e-05	0.23032	813	0.315596
ENSP00000225519	1.948e-05	0.229767	779	0.439789
ENSP00000155840	2.7953e-05	0.227975	394	0.53993
ENSP00000380505	2.1043e-05	0.227363	372	0.595423
ENSP00000362768	2.213e-05	0.227041	999	0.984837
ENSP00000401445	3.1687e-05	0.224362	569	0.982485
ENSP00000374372	2.0172e-05	0.224291	500	0.409485
ENSP00000375683	3.5216e-05	0.223818	757	0.278072
ENSP00000320813	4.5866e-05	0.223544	658	0.627134
ENSP00000281708	2.7066e-05	0.22347	798	0.944816
ENSP00000216500	2.4773e-05	0.22322	724	0.297382
ENSP00000220809	2.393e-05	0.222791	999	0.765134
ENSP00000406463	1.9294e-05	0.221531	613	0.30352
ENSP00000351490	2.498e-05	0.220179	940	0.922433
ENSP00000304604	1.9259e-05	0.219855	951	0.596231
ENSP00000273398	2.3878e-05	0.219678	999	0.54135
ENSP00000429633	2.8076e-05	0.218788	735	0
ENSP00000357697	2.581e-05	0.216586	795	0.22988
ENSP00000348020	1.8496e-05	0.215943	671	0.773383
ENSP00000366244	1.8767e-05	0.215327	591	0.930209
ENSP00000366347	1.9433e-05	0.214002	330	0.962701
ENSP00000351410	4.2757e-05	0.213982	900	0.982222
ENSP00000363603	1.5759e-05	0.213914	474	0.332372
ENSP00000381717	3.774e-05	0.213671	613	0.819869
ENSP00000409952	2.123e-05	0.213268	885	0.387021
ENSP00000254942	2.6078e-05	0.212491	999	0.754969
ENSP00000284154	2.0323e-05	0.212394	583	0.845722
ENSP00000262065	2.2539e-05	0.210489	438	0.503317
ENSP00000353608	1.9233e-05	0.210431	568	0.599934
ENSP00000285928	2.9373e-05	0.209907	688	0.520541
ENSP00000256443	1.7824e-05	0.209274	906	0.948532
ENSP00000262741	2.4968e-05	0.208734	992	0.786727
ENSP00000308610	2.322e-05	0.207707	677	0.955928
ENSP00000361290	2.4391e-05	0.206345	910	0.503412
ENSP00000356999	1.6263e-05	0.205719	863	0.922944
ENSP00000350256	4.5378e-05	0.205649	907	0.909958
ENSP00000217455	2.0704e-05	0.204773	471	0.489975
ENSP00000365851	3.7952e-05	0.204505	976	0.969955
ENSP00000304286	2.3447e-05	0.203187	485	0
ENSP00000265340	2.2855e-05	0.203013	431	0
ENSP00000264265	1.9894e-05	0.200786	360	0.646854
ENSP00000318902	2.1206e-05	0.200411	865	0
ENSP00000313699	1.9441e-05	0.199549	512	0.378299
ENSP00000381553	1.8618e-05	0.199402	499	0
ENSP00000425561	3.0837e-05	0.199136	923	0.776504
ENSP00000290949	2.3123e-05	0.198707	997	0.550317
ENSP00000362217	1.8271e-05	0.197205	954	0.925574
ENSP00000297338	2.6745e-05	0.196816	999	0.89775
ENSP00000363157	2.2885e-05	0.196343	825	0.731056
ENSP00000352271	2.0841e-05	0.195775	459	0.851102
ENSP00000350275	2.2489e-05	0.195529	783	0
[truncated: 3,632 more rows]
