# Supplementary material for: Use of a Network-Based Method to Identify Latent Genes Associated with Hearing Loss in Children
Source: Front Cell Dev Biol. 2021 Nov 29;9:783500. doi: 10.3389/fcell.2021.783500 (PMC8667072; doi:10.3389/fcell.2021.783500)
Supplement: Supplementary file 7 [file Table7.XLSX]

## Sheet: Sheet1
GO.ID	Term	Annotated	Significant	Expected	Rank in classicFisher	classicFisher	elimFisher	topgoFisher	parentchildFisher	cluster
GO:0008093	cytoskeletal anchor activity	10	2	0.01	1	1.5e-05	1.5e-05	1.5e-05	0.00794	MF
GO:0030507	spectrin binding	14	2	0.01	2	3e-05	3e-05	3e-05	0.00078	MF
GO:0043034	costamere	16	2	0.01	1	3.9e-05	3.9e-05	3.9e-05	4e-05	CC
GO:2001259	positive regulation of cation channel activity	16	2	0.01	6	4.1e-05	4.1e-05	4.1e-05	0.0595	BP
GO:0030315	T-tubule	17	2	0.01	2	4.4e-05	4.4e-05	4.4e-05	4.5e-05	CC
GO:0014704	intercalated disc	23	2	0.02	3	8.3e-05	8.3e-05	8.3e-05	0.45098	CC
GO:0016328	lateral plasma membrane	27	2	0.02	5	0.00011	0.00011	0.00011	0.00012	CC
GO:0045211	postsynaptic membrane	40	2	0.03	7	0.00025	0.00025	0.00025	0.0373	CC
GO:0044325	ion channel binding	54	2	0.04	3	0.00047	0.00047	0.00047	0.00061	MF
GO:0005200	structural constituent of cytoskeleton	58	2	0.04	4	0.00054	0.00054	0.00054	0.02587	MF
GO:0010650	positive regulation of cell communication by electrical coupling	1	1	0	29	0.00071	0.00071	0.00071	0.0018	BP
GO:0036309	protein localization to M-band	1	1	0	30	0.00071	0.00071	0.00071	0.0045	BP
GO:0036371	protein localization to T-tubule	1	1	0	31	0.00071	0.00071	0.00071	0.0242	BP
GO:0086046	membrane depolarization during SA node cell action potential	1	1	0	32	0.00071	0.00071	0.00071	0.4	BP
GO:0098907	regulation of SA node cell action potential	1	1	0	33	0.00071	0.00071	0.00071	0.0031	BP
GO:0099576	regulation of protein catabolic process at postsynapse, modulating synaptic transmission	1	1	0	34	0.00071	0.00071	0.00071	0.0062	BP
GO:1900827	positive regulation of membrane depolarization during cardiac muscle cell action potential	1	1	0	35	0.00071	0.00071	0.00071	0.1818	BP
GO:0030018	Z disc	68	2	0.05	12	0.00074	0.00074	0.00074	0.00075	CC
