# Supplementary material for: Use of a Network-Based Method to Identify Latent Genes Associated with Hearing Loss in Children
Source: Front Cell Dev Biol. 2021 Nov 29;9:783500. doi: 10.3389/fcell.2021.783500 (PMC8667072; doi:10.3389/fcell.2021.783500)
Supplement: Supplementary file 8 [file Table8.XLSX]

## Sheet: Sheet1
GO.ID	Term	Annotated	Significant	Expected	Rank in classicFisher	classicFisher	elimFisher	topgoFisher	parentchildFisher	cluster
GO:0004715	non-membrane spanning protein tyrosine kinase activity	18	6	0.12	2	1e-09	1e-09	1e-09	0.15122	MF
GO:0038110	interleukin-2-mediated signaling pathway	5	4	0.03	123	9.1e-09	9.1e-09	9.1e-09	1.8e-05	BP
GO:0035723	interleukin-15-mediated signaling pathway	6	4	0.04	149	2.7e-08	2.7e-08	2.7e-08	5.3e-05	BP
GO:0060397	growth hormone receptor signaling pathway via JAK-STAT	6	4	0.04	150	2.7e-08	2.7e-08	2.7e-08	0.11905	BP
GO:0043200	response to amino acid	50	7	0.35	155	2.8e-08	2.8e-08	8.4e-08	0.00072	BP
GO:0031234	extrinsic component of cytoplasmic side of plasma membrane	42	6	0.28	5	2.5e-07	2.5e-07	2.5e-07	3.1e-07	CC
GO:0043366	beta selection	3	3	0.02	197	3e-07	3e-07	3e-07	0.00342	BP
GO:0042493	response to drug	162	9	1.12	218	7.8e-07	7.8e-07	1.7e-06	0.00206	BP
GO:0038113	interleukin-9-mediated signaling pathway	5	3	0.03	254	2.9e-06	2.9e-06	2.9e-06	0.00091	BP
GO:0043434	response to peptide hormone	168	12	1.16	58	3.2e-10	2.6e-06	3.7e-06	0.01353	BP
GO:0038083	peptidyl-tyrosine autophosphorylation	17	4	0.12	268	4.1e-06	4.1e-06	4.1e-06	0.02017	BP
GO:0007259	receptor signaling pathway via JAK-STAT	34	5	0.23	249	2.6e-06	0.00013	8.3e-06	1	BP
GO:0038111	interleukin-7-mediated signaling pathway	7	3	0.05	307	1e-05	1e-05	1e-05	0.00274	BP
GO:0031663	lipopolysaccharide-mediated signaling pathway	22	4	0.15	313	1.2e-05	1.2e-05	1.2e-05	0.00269	BP
GO:0042101	T cell receptor complex	8	3	0.05	11	1.5e-05	1.5e-05	1.5e-05	0.023	CC
GO:0006952	defense response	580	19	4	54	1.8e-10	0.00061	2.4e-05	0.00446	BP
GO:0045121	membrane raft	145	8	0.98	6	3.4e-06	3.4e-06	2.5e-05	0.945	CC
GO:0046330	positive regulation of JNK cascade	30	4	0.21	363	4.4e-05	4.4e-05	3.1e-05	0.04601	BP
GO:0002250	adaptive immune response	151	8	1.04	284	5.2e-06	0.00029	4.5e-05	0.01744	BP
GO:0018108	peptidyl-tyrosine phosphorylation	98	10	0.68	63	4.2e-10	0.0009	4.6e-05	0.00097	BP
GO:0043066	negative regulation of apoptotic process	286	13	1.97	132	1.3e-08	6.4e-05	5.4e-05	0.00909	BP
GO:0050731	positive regulation of peptidyl-tyrosine phosphorylation	52	5	0.36	336	2.3e-05	2.3e-05	0.00012	0.15364	BP
GO:0046638	positive regulation of alpha-beta T cell differentiation	15	3	0.1	422	0.00013	0.00013	0.00013	0.35965	BP
GO:0050850	positive regulation of calcium-mediated signaling	15	3	0.1	423	0.00013	0.00013	0.00013	0.03209	BP
GO:0043123	positive regulation of I-kappaB kinase/NF-kappaB signaling	75	5	0.52	427	0.00013	0.00013	0.00013	0.40672	BP
GO:0019530	taurine metabolic process	3	2	0.02	428	0.00014	0.00014	0.00014	0.00041	BP
GO:0032355	response to estradiol	41	4	0.28	435	0.00016	0.00016	0.00016	0.0418	BP
GO:0034605	cellular response to heat	71	4	0.49	666	0.00129	0.00129	0.00018	0.10293	BP
GO:0001784	phosphotyrosine residue binding	17	3	0.12	15	0.00018	0.00018	0.00018	0.51128	MF
GO:0005178	integrin binding	83	5	0.57	16	0.00021	0.00021	0.00021	0.01324	MF
GO:0032481	positive regulation of type I interferon production	33	5	0.23	244	2.3e-06	0.00034	0.00022	0.01847	BP
GO:0043525	positive regulation of neuron apoptotic process	18	3	0.12	458	0.00023	0.00023	0.00023	0.01057	BP
GO:0045579	positive regulation of B cell differentiation	4	2	0.03	475	0.00027	0.00027	0.00027	0.03967	BP
GO:0045588	positive regulation of gamma-delta T cell differentiation	4	2	0.03	476	0.00027	0.00027	0.00027	0.12456	BP
GO:0045792	negative regulation of cell size	4	2	0.03	477	0.00027	0.00027	0.00027	0.00931	BP
GO:0071285	cellular response to lithium ion	4	2	0.03	478	0.00027	0.00027	0.00027	0.00994	BP
GO:0090051	negative regulation of cell migration involved in sprouting angiogenesis	4	2	0.03	479	0.00027	0.00027	0.00027	0.01478	BP
GO:0043536	positive regulation of blood vessel endothelial cell migration	20	3	0.14	497	0.00031	0.00031	0.00031	0.10833	BP
GO:0042802	identical protein binding	728	14	4.96	12	0.0001	0.0001	0.00032	0.00043	MF
GO:0031295	T cell costimulation	21	3	0.14	512	0.00036	0.00036	0.00036	0.40653	BP
GO:0007050	cell cycle arrest	48	5	0.33	318	1.5e-05	0.00148	0.00045	0.00037	BP
GO:0030838	positive regulation of actin filament polymerization	55	4	0.38	538	0.00049	0.00049	0.00049	0.0869	BP
GO:0051090	regulation of DNA-binding transcription factor activity	125	7	0.86	320	1.6e-05	0.00582	0.00049	0.0105	BP
GO:0008083	growth factor activity	24	3	0.16	24	0.00052	0.00052	0.00052	0.06917	MF
GO:0005524	ATP binding	457	10	3.11	26	0.00056	0.00056	0.00056	0.3292	MF
GO:0019903	protein phosphatase binding	58	4	0.4	27	0.00057	0.00057	0.00057	0.72876	MF
GO:0045893	positive regulation of transcription, DNA-templated	290	11	2	237	1.6e-06	0.00069	0.00059	0.04669	BP
GO:0009615	response to virus	116	5	0.8	624	0.00103	0.00103	0.00059	0.33633	BP
GO:0032757	positive regulation of interleukin-8 production	25	3	0.17	555	0.00061	0.00061	0.00061	0.16033	BP
GO:0009897	external side of plasma membrane	107	5	0.73	21	0.00066	0.00066	0.00066	0.016	CC
GO:0038063	collagen-activated tyrosine kinase receptor signaling pathway	6	2	0.04	564	0.00068	0.00068	0.00068	0.0349	BP
GO:0045198	establishment of epithelial cell apical/basal polarity	6	2	0.04	565	0.00068	0.00068	0.00068	0.03968	BP
GO:0060252	positive regulation of glial cell proliferation	6	2	0.04	566	0.00068	0.00068	0.00068	0.03995	BP
GO:0090557	establishment of endothelial intestinal barrier	6	2	0.04	567	0.00068	0.00068	0.00068	0.05435	BP
GO:2000251	positive regulation of actin cytoskeleton reorganization	6	2	0.04	568	0.00068	0.00068	0.00068	0.02109	BP
GO:0001666	response to hypoxia	151	6	1.04	536	0.00047	0.00047	0.00071	0.0775	BP
GO:0009749	response to glucose	69	4	0.48	643	0.00116	0.00116	0.00072	0.94286	BP
GO:0051496	positive regulation of stress fiber assembly	27	3	0.19	583	0.00077	0.00077	0.00077	0.10552	BP
GO:0005768	endosome	388	8	2.63	26	0.00332	0.00332	0.00081	0.045	CC
GO:0051092	positive regulation of NF-kappaB transcription factor activity	63	4	0.43	592	0.00082	0.00082	0.00082	0.29419	BP
GO:0032755	positive regulation of interleukin-6 production	28	3	0.19	600	0.00086	0.00086	0.00086	0.24752	BP
GO:0035325	Toll-like receptor binding	7	2	0.05	30	0.00092	0.00092	0.00092	0.02145	MF
GO:1904996	positive regulation of leukocyte adhesion to vascular endothelial cell	7	2	0.05	609	0.00095	0.00095	0.00095	0.1827	BP
GO:0001938	positive regulation of endothelial cell proliferation	29	3	0.2	614	0.00096	0.00096	0.00096	0.33784	BP
GO:0034332	adherens junction organization	29	3	0.2	615	0.00096	0.00096	0.00096	0.14716	BP
